# Supplementary material for: Nutrient Composition, Physical Characteristics and Sensory Quality of Spinach-Enriched Wheat Bread
Source: Foods. 2024 Jul 29;13(15):2401. doi: 10.3390/foods13152401 (PMC11312006; doi:10.3390/foods13152401)
Supplement: Supplementary file 1 [file foods-13-02401-s001.zip]

Archive with 2 entries (2 files):
- foods-3109277-supplementary.mp4
- foods-3109277-supplementary.xlsx
