# Supplementary material for: Nutrient Composition, Physical Characteristics and Sensory Quality of Spinach-Enriched Wheat Bread
Source: Foods. 2024 Jul 29;13(15):2401. doi: 10.3390/foods13152401 (PMC11312006; doi:10.3390/foods13152401)
Supplement: Supplementary file 1 [file foods-13-02401-s001.zip › foods-3109277-supplementary.xlsx]

## Sheet: Bread height and weight 
Bread height (middle)	Control	S10%	S20%	S30%	S40%
1	13.5	10.5	13.3	13.1	13.2
2	13.3	12.5	15	14.1	13.5
3	13.3	14	13	14	14
Average	13.3667	12.3333	13.7667	13.7333	13.5667
Dough Weight & losses during handling	Control Dough	Losses	10% Dough	Losses	20% Dough	Losses	30% Dough	Losses	40% Dough	Losses
1	877.33	0.0129939	850.5	0.0431779	870.86	0.0202727	866.89	0.024739	874.3	0.0164027
2	867.98	0.0235127	848.16	0.0458105	870.14	0.0210827	866.92	0.0247052	876	0.0144901
3	875.18	0.0154127	894.2	-0.00598506	877.99	0.0122514	877.95	0.0122964	873.9	0.0168527
Average	873.497	0.0173064	864.287	0.0276678	872.997	0.0178689	870.587	0.0205802	874.733	0.0159152
Bread Weight & water loss	Control Bread	Yield	10% Bread	Yield	20% Bread	Yield	30% Dough	Yield	40% Dough	Yield
1	735.13	0.82703	710.38	0.799185	716.09	0.805609	702.87	0.790737	711.27	0.800187
2	745.94	0.839191	724.47	0.815037	713.48	0.802673	708.06	0.796575	714.07	0.803337
3	765.84	0.861579	744.12	0.837143	739.59	0.832047	726.32	0.817118	712.2	0.801233
Average	748.97	0.8426	726.323	0.817122	723.053	0.813443	712.417	0.801477	712.513	0.801586

## Sheet: Nutrient composition 
	Control			10% spinach bread			20% spinach bread			30% spinach bread			40% spinach bread				*Note: this analysis was conducted by Foodworks 10.
Weight (g)	100	100	100	100	100	100	100	100	100	100	100	100	100	100	100
Energy (kJ)	1072.75	1057.21	1029.73	1084.14	1063.05	1034.99	1049.61	1053.45	1016.25	1042.97	1035.32	1009.3	1004.58	1000.64	1003.28
Protein (g)	9.2	9.07	8.84	9.74	9.55	9.3	9.88	9.91	9.56	10.28	10.2	9.95	10.37	10.33	10.36
Total fat (g)	2.3	2.27	2.21	2.37	2.32	2.26	2.34	2.35	2.27	2.37	2.36	2.3	2.34	2.33	2.33
- Saturated fat (g)	0.89	0.88	0.85	0.91	0.9	0.87	0.9	0.9	0.87	0.91	0.9	0.88	0.89	0.89	0.89
- Trans Fatty Acids (g)	0.07	0.06	0.06	0.07	0.07	0.07	0.07	0.07	0.07	0.07	0.07	0.07	0.07	0.07	0.07
- Polyunsaturated fat (g)	0.5	0.49	0.48	0.49	0.48	0.47	0.47	0.47	0.45	0.46	0.45	0.44	0.43	0.43	0.43
- Monounsaturated fat (g)	0.37	0.36	0.35	0.38	0.37	0.36	0.37	0.37	0.36	0.37	0.37	0.36	0.36	0.36	0.36
Cholesterol (mg)	2.27	2.24	2.18	2.35	2.31	2.24	2.33	2.34	2.26	2.38	2.36	2.3	2.35	2.34	2.34
Carbohydrate (g)	48.04	47.35	46.12	47.88	46.95	45.71	45.67	45.83	44.22	44.66	44.34	43.22	42.3	42.13	42.24
Sugars (g)	2.54	2.5	2.43	2.65	2.6	2.53	2.65	2.66	2.57	2.73	2.71	2.64	2.72	2.71	2.71
Starch (g)	45.51	44.85	43.68	45.23	44.35	43.18	43.02	43.17	41.65	41.94	41.63	40.58	39.58	39.42	39.53
Dietary fibre (g)	2.06	2.03	1.97	2.38	2.33	2.27	2.6	2.61	2.52	2.89	2.87	2.8	3.1	3.09	3.1
Ash (g)	1.17	1.15	1.12	1.4	1.37	1.34	1.57	1.58	1.52	1.79	1.78	1.73	1.96	1.95	1.95
Thiamin (mg)	0.28	0.28	0.27	0.29	0.28	0.27	0.28	0.28	0.27	0.28	0.28	0.27	0.27	0.27	0.27
Riboflavin (mg)	0	0	0	0.02	0.02	0.02	0.04	0.04	0.04	0.06	0.06	0.06	0.08	0.08	0.08
Niacin (mg)	0.98	0.97	0.94	1.04	1.02	0.99	1.05	1.06	1.02	1.1	1.09	1.06	1.11	1.1	1.1
Niacin equivalents (mg)	2.95	2.91	2.83	3.12	3.06	2.98	3.16	3.17	3.06	3.29	3.26	3.18	3.31	3.3	3.31
Vitamin C (mg)	0	0	0	2.39	2.34	2.28	4.71	4.73	4.56	7.18	7.13	6.95	9.45	9.42	9.44
Vitamin E (mg)	0.09	0.09	0.09	0.25	0.24	0.23	0.39	0.39	0.38	0.55	0.55	0.54	0.7	0.7	0.7
Tocopherol, alpha (mg)	0.09	0.09	0.09	0.25	0.24	0.23	0.39	0.4	0.38	0.55	0.55	0.54	0.7	0.7	0.7
Vitamin B6 (by analysis) (mg)	0.05	0.05	0.04	0.07	0.06	0.06	0.08	0.08	0.08	0.1	0.1	0.1	0.12	0.12	0.12
Folic acid (µg)	39.31	38.74	37.73	38.98	38.22	37.21	36.99	37.13	35.81	35.97	35.71	34.81	33.85	33.72	33.81
Food Folate (µg)	36.94	36.41	35.46	48.43	47.49	46.23	58.05	58.26	56.2	69.33	68.82	67.09	78.58	78.27	78.48
Total vitamin A equivalents (µg)	11.67	11.5	11.2	51.42	50.42	49.09	89.61	89.94	86.76	130.62	129.66	126.4	167.93	167.28	167.72
Retinol (µg)	11.32	11.15	10.86	11.71	11.48	11.18	11.62	11.66	11.25	11.84	11.75	11.45	11.7	11.65	11.68
Beta carotene (µg)	2.08	2.05	2	232.47	227.95	221.93	456.55	458.22	442.04	695.32	690.22	672.87	914.57	910.98	913.38
Sodium (mg)	274.98	270.99	263.95	286.91	281.33	273.9	286.94	287.99	277.82	294.69	292.53	285.18	293.54	292.39	293.16
Potassium (mg)	132.7	130.78	127.38	204.84	200.85	195.55	269.38	270.37	260.82	341.87	339.36	330.83	404.46	402.87	403.93
Magnesium (mg)	25.62	25.25	24.59	34.06	33.4	32.52	41.19	41.34	39.88	49.5	49.14	47.9	56.37	56.14	56.29
Calcium (mg)	17.11	16.87	16.43	24.07	23.6	22.98	30.11	30.22	29.16	37.03	36.76	35.84	42.87	42.71	42.82
Phosphorus (mg)	99.96	98.51	95.95	106.43	104.36	101.61	108.49	108.88	105.04	113.48	112.65	109.82	115.07	114.61	114.92
Iron (mg)	0.89	0.88	0.86	1.31	1.29	1.25	1.68	1.69	1.63	2.1	2.08	2.03	2.46	2.45	2.45
Zinc (mg)	0.81	0.79	0.77	0.89	0.87	0.85	0.93	0.94	0.9	1.01	1	0.97	1.05	1.04	1.05
Selenium (µg)	8.36	8.24	8.03	8.45	8.28	8.06	8.17	8.2	7.91	8.11	8.05	7.85	7.81	7.78	7.8
Iodine (µg)	5.79	5.71	5.56	5.71	5.6	5.45	5.39	5.41	5.22	5.21	5.17	5.04	4.87	4.85	4.86
F18D2CN6 linoleic (g)	0.46	0.45	0.44	0.45	0.45	0.43	0.43	0.43	0.42	0.42	0.42	0.41	0.4	0.4	0.4
F18D3N3 alpha-linolenic (ALA) (g)	0.04	0.04	0.04	0.04	0.04	0.04	0.04	0.04	0.03	0.04	0.04	0.03	0.03	0.03	0.03
Kaempferol (mg)	0	0	0	0.99	0.97	0.95	1.96	1.97	1.9	2.99	2.96	2.89	3.93	3.92	3.93
Quercetin (mg)	0	0	0	0.74	0.73	0.71	1.46	1.47	1.42	2.23	2.21	2.16	2.94	2.92	2.93
Luteolin (mg)	0	0	0	0.14	0.14	0.13	0.28	0.28	0.27	0.42	0.42	0.41	0.56	0.55	0.55
Nitrate (mg)	0	0	0	37.41	36.68	35.71	73.8	74.08	71.46	112.58	111.75	108.94	148.19	147.61	148
Nitrite (mg)	0	0	0	0.47	0.46	0.45	0.93	0.94	0.9	1.43	1.41	1.38	1.88	1.87	1.87
Total polyphenols	0	0	0	31	30	29	61	62	59	94	93	91	124	123	123

## Sheet: Pasting properties
Primary test name	Peak 1	Trough 1	Breakdown	Final Visc	Setback	Peak Time	Pasting Temp
Control 1	1581	874	707	1890	1016	5.63	85.85
Control 2	1657	911	746	1955	1044	5.67	86
Average	1619 ± 53.7	892.5 ± 26.2	726.5 ± 27.6	1922.5 ± 46	1030 ± 19.8	5.65 ± 0	85.925 ± 0.1
10% FSP - sample 120240117	2371	1115	1256	1966	851	5.73	65.95
10% FSP - sample 220240117	2418	1151	1267	2070	919	5.82	65.8
Average	2394.5	1133	1261.5	2018	885	5.775	65.875
20% FSP - sample 120240117	3174	1310	1864	2195	885	5.75	65
20% FSP - sample 220240117	2770	1121	1649	1834	713	5.77	65.35
Average	2972	1215.5	1756.5	2014.5	799	5.76	65.175
30% FSP - sample 120240117	4112	1925	2187	2980	1055	5.62	65.8
30% FSP - sample 220240117	3728	1558	2170	2459	901	5.57	65.35
Average	3920	1741.5	2178.5	2719.5	978	5.595	65.575
40% FSP- sample 120240117	8021	3499	4522	5318	1819	4.92	63.45
40% FSP- sample 220240117	7057	2975	4082	4603	1628	4.93	63.15
Average	7539	3237	4302	4960.5	1723.5	4.925	63.3
Note: FSP = freeze dried spinach powder

## Sheet: Texture profile analysis
	Firmness	Hardness			Springiness %	Area 1	Area 2	Cohesiveness	Area 3	Area 4	Resilience	Area 5			10% Spinach duplicate run at 50% compression							20% Spinach duplicate run at 50% compression							30% Spinach duplicate run at 50% compression							40% Spinach duplicate run at 50% compression
Test ID	Firmness	Absolute Positive Force (Cycle: 1)	Absolute Positive Distance (Cycle: 1)	Absolute Positive Distance (Cycle: 2)		Positive Area (Cycle: 1)	Positive Area (Cycle: 2)		Area To Absolute Positive Force (Cycle: 1)			Area To Absolute Positive Force (Cycle: 2)			S10%bread 50%_1	S10%bread 50%_1	S10%bread 50%_2	S10%bread 50%_2	Average			S20%bread 50%_1	S20%bread 50%_1	S20%bread 50%_2	S20%bread 50%_2	Average			S30%bread 50%_1	S30%bread 50%_1	S30%bread 50%_2	S30%bread 50%_2	Average			S40%bread 50%_1	S40%bread 50%_1	S40%bread 50%_2	S40%bread 50%_2	Average
ControlBread 50%_1	231.377	416.026	14.205	14.205	1	1974.01	1137.56	0.576266	1625.01	349.007	0.214773	837.876			Force	Time	Force	Time	Time (sec)	Force (g)		Force	Time	Force	Time	Time (sec)	Force (g)		Force	Time	Force	Time	Time (sec)	Force (g)		Force	Time	Force	Time	Time (sec)	Force (g)
ControlBread 50%_2	232.623	440.139	13.507	13.507	1	1933.73	1162.96	0.601411	1557.26	376.465	0.241748	838.687			5.55175	0	5.51675	0	0	5.53425		5.48785	0	5.51112	0	0	5.49949		5.55147	0	5.50287	0	0	5.52717		5.54443	0	5.5389	0	0	5.54166
S10%bread 50%_1	197.639	365.714	11.781	11.781	1	1413.58	841.259	0.595124	1148.84	264.744	0.230444	610.362			5.57905	0.002	5.52961	0.002	0.002	5.55433		5.4523	0.002	5.49611	0.002	0.002	5.4742		5.57267	0.002	5.47369	0.002	0.002	5.52318		5.60401	0.002	5.54284	0.002	0.002	5.57342
S10%bread 50%_2	199.9	373.539	13.134	13.134	1	1604.54	962.641	0.599949	1309.75	294.792	0.225076	703.805			5.59716	0.004	5.53008	0.004	0.004	5.56362		5.44235	0.004	5.45896	0.004	0.004	5.45065		5.58356	0.004	5.4659	0.004	0.004	5.52473		5.63901	0.004	5.54087	0.004	0.004	5.58994
S20%bread 50%_1	192.672	337.828	13.651	13.651	1	1618.31	1074.13	0.663732	1237.22	381.098	0.308029	744.74			5.68057	0.006	5.58768	0.006	0.006	5.63413		5.47735	0.006	5.49836	0.006	0.006	5.48785		5.66237	0.006	5.5404	0.006	0.006	5.60138		5.65815	0.006	5.60542	0.006	0.006	5.63178
S20%bread 50%_2	193.279	348.816	12.751	12.751	1	1500.73	970.829	0.646906	1165.22	335.504	0.287931	680.394			5.71369	0.008	5.62043	0.008	0.008	5.66706		5.41336	0.008	5.51938	0.008	0.008	5.46637		5.73489	0.008	5.54218	0.008	0.008	5.63854		5.7029	0.008	5.61273	0.008	0.008	5.65782
S30%bread 50%_1	238.308	438.969	13.888	13.888	1	2067.18	1299.63	0.628696	1632.13	435.044	0.266549	919.868			5.55072	0.01	5.4947	0.01	0.01	5.52271		5.24504	0.01	5.39291	0.01	0.01	5.31897		5.63525	0.01	5.40951	0.01	0.01	5.52238		5.58975	0.01	5.44742	0.01	0.01	5.51858
S30%bread 50%_2	213.389	373.972	12.724	12.724	1	1670.71	1057.57	0.633003	1307.8	362.911	0.277496	743.867			5.36232	0.012	5.35491	0.012	0.012	5.35861		5.13104	0.012	5.24964	0.012	0.012	5.19034		5.52717	0.012	5.30039	0.012	0.012	5.41378		5.35875	0.012	5.27731	0.012	0.012	5.31803
S40%bread 50%_1	122.929	235.681	13.209	13.209	1	992.647	634.434	0.639134	788.8	203.847	0.258426	455.385			5.39347	0.014	5.35322	0.014	0.014	5.37334		5.24213	0.014	5.28585	0.014	0.014	5.26399		5.70994	0.014	5.32376	0.014	0.014	5.51685		5.36504	0.014	5.28557	0.014	0.014	5.32531
S40%bread 50%_2	107.275	197.418	11.641	11.641	1	758.565	483.705	0.637659	607.136	151.429	0.249415	350.07			5.64351	0.016	5.40623	0.016	0.016	5.52487		5.55944	0.016	5.52886	0.016	0.016	5.54415		6.08683	0.016	5.48851	0.016	0.016	5.78767		5.65439	0.016	5.47312	0.016	0.016	5.56376
															5.89758	0.018	5.55156	0.018	0.018	5.72457		5.76736	0.018	5.80085	0.018	0.018	5.7841		6.28189	0.018	5.77805	0.018	0.018	6.02997		5.87394	0.018	5.72504	0.018	0.018	5.79949
	ControlBread 1	ControlBread 2	S10%bread 1	S10%bread 2	S20%bread 1	S20%bread 2	S30%bread 1	S30%bread 2	S40%bread 1	S40%bread 2					5.99704	0.02	5.82881	0.02	0.02	5.91292		5.77421	0.02	5.88576	0.02	0.02	5.82998		6.29709	0.02	5.98193	0.02	0.02	6.13951		5.90528	0.02	5.86953	0.02	0.02	5.8874
Firmness	231.38	232.62	197.64	199.9	192.67	193.28	238.31	213.39	122.93	107.28					6.08476	0.022	5.99488	0.022	0.022	6.03982		5.92179	0.022	5.91991	0.022	0.022	5.92085		6.44477	0.022	6.01533	0.022	0.022	6.23005		6.0204	0.022	5.93699	0.022	0.022	5.97869
Hardness	416.026	440.139	365.714	373.539	337.828	348.816	438.969	373.972	235.681	197.418					6.32946	0.024	6.03091	0.024	0.024	6.18018		6.22616	0.024	6.14969	0.024	0.024	6.18792		6.69743	0.024	6.16001	0.024	0.024	6.42872		6.26988	0.024	6.13149	0.024	0.024	6.20068
Springiness	100	100	100	100	100	100	100	100	100	100					6.59676	0.026	6.24192	0.026	0.026	6.41934		6.35516	0.026	6.40921	0.026	0.026	6.38218		6.82832	0.026	6.45086	0.026	0.026	6.63959		6.43463	0.026	6.4123	0.026	0.026	6.42347
Cohesiveness	0.576	0.601	0.595	0.6	0.664	0.647	0.629	0.633	0.639	0.638					6.739	0.028	6.58635	0.028	0.028	6.66267		6.41362	0.028	6.50894	0.028	0.028	6.46128		6.93265	0.028	6.61065	0.028	0.028	6.77165		6.53896	0.028	6.57668	0.028	0.028	6.55782
Resilience	0.215	0.242	0.23	0.225	0.308	0.288	0.267	0.277	0.258	0.249					6.859	0.03	6.77868	0.03	0.03	6.81884		6.6326	0.03	6.64996	0.03	0.03	6.64128		7.15239	0.03	6.7147	0.03	0.03	6.93354		6.71882	0.03	6.66825	0.03	0.03	6.69354
Gumminess	239.631	264.524	217.6	224.123	224.318	225.684	276.112	236.724	150.6	125.953					6.99973	0.032	6.89671	0.032	0.032	6.94822		6.73994	0.032	6.84492	0.032	0.032	6.79243		7.31104	0.032	6.93903	0.032	0.032	7.12504		6.84446	0.032	6.78882	0.032	0.032	6.81664
Chewiness	239.631	264.524	217.6	224.123	224.318	225.684	276.112	236.724	150.6	125.953					7.0321	0.034	7.0959	0.034	0.034	7.064		6.60427	0.034	6.82757	0.034	0.034	6.71592		7.29809	0.034	7.04064	0.034	0.034	7.16937		6.8088	0.034	6.82034	0.034	0.034	6.81457
															6.98322	0.036	7.20371	0.036	0.036	7.09346		6.59826	0.036	6.73825	0.036	0.036	6.66825		7.31114	0.036	6.94381	0.036	0.036	7.12747		6.76292	0.036	6.72718	0.036	0.036	6.74505
															7.04665	0.038	7.16458	0.038	0.038	7.10561		6.77062	0.038	6.86435	0.038	0.038	6.81748		7.46538	0.038	7.00142	0.038	0.038	7.2334		6.81293	0.038	6.71704	0.038	0.038	6.76499
															7.1871	0.04	7.22247	0.04	0.04	7.20479		6.77005	0.04	6.96314	0.04	0.04	6.8666		7.58782	0.04	7.18785	0.04	0.04	7.38784		6.8726	0.04	6.82869	0.04	0.04	6.85065
															7.18353	0.042	7.36396	0.042	0.042	7.27375		6.64864	0.042	6.8027	0.042	0.042	6.72567		7.55855	0.042	7.14957	0.042	0.042	7.35406		6.87054	0.042	6.83057	0.042	0.042	6.85055
															7.08427	0.044	7.33928	0.044	0.044	7.21178		6.65446	0.044	6.67735	0.044	0.044	6.66591		7.51314	0.044	7.01568	0.044	0.044	7.26441		6.82682	0.044	6.707	0.044	0.044	6.76691
															7.12771	0.046	7.23382	0.046	0.046	7.18077		6.68195	0.046	6.73102	0.046	0.046	6.70649		7.59036	0.046	7.05331	0.046	0.046	7.32183		6.81725	0.046	6.70531	0.046	0.046	6.76128
															7.27548	0.048	7.31348	0.048	0.048	7.29448		6.64705	0.048	6.73477	0.048	0.048	6.69091		7.71505	0.048	7.11861	0.048	0.048	7.41683		6.89634	0.048	6.84614	0.048	0.048	6.87124
															7.32427	0.05	7.48884	0.05	0.05	7.40655		6.67651	0.05	6.70222	0.05	0.05	6.68936		7.80155	0.05	7.13465	0.05	0.05	7.4681		6.98397	0.05	6.91257	0.05	0.05	6.94827
															7.33018	0.052	7.54513	0.052	0.052	7.43766		6.70053	0.052	6.77259	0.052	0.052	6.73656		7.91114	0.052	7.25156	0.052	0.052	7.58135		6.99626	0.052	6.89887	0.052	0.052	6.94757
															7.42391	0.054	7.57365	0.054	0.054	7.49878		6.61233	0.054	6.79961	0.054	0.054	6.70597		8.05385	0.054	7.35645	0.054	0.054	7.70515		6.99851	0.054	6.94607	0.054	0.054	6.97229
															7.49841	0.056	7.68296	0.056	0.056	7.59068		6.56824	0.056	6.74266	0.056	0.056	6.65545		8.12637	0.056	7.32286	0.056	0.056	7.72462		7.02216	0.056	6.99242	0.056	0.056	7.00729
															7.5001	0.058	7.7233	0.058	0.058	7.6117		6.61731	0.058	6.78769	0.058	0.058	6.7025		8.17497	0.058	7.36921	0.058	0.058	7.77209		6.98209	0.058	6.95808	0.058	0.058	6.97009
															7.58651	0.06	7.67142	0.06	0.06	7.62896		6.61205	0.06	6.86857	0.06	0.06	6.74031		8.32762	0.06	7.54635	0.06	0.06	7.93699		6.93049	0.06	6.97684	0.06	0.06	6.95367
															7.72734	0.062	7.71758	0.062	0.062	7.72246		6.59038	0.062	6.82212	0.062	0.062	6.70625		8.46179	0.062	7.61841	0.062	0.062	8.0401		6.96108	0.062	7.06823	0.062	0.062	7.01465
															7.7476	0.064	7.81075	0.064	0.064	7.77918		6.62547	0.064	6.78094	0.064	0.064	6.7032		8.44181	0.064	7.60659	0.064	0.064	8.0242		6.95695	0.064	7.064	0.064	0.064	7.01048
															7.74029	0.066	7.76853	0.066	0.066	7.75441		6.61027	0.066	6.8119	0.066	0.066	6.71108		8.43618	0.066	7.65716	0.066	0.066	8.04667		6.86913	0.066	7.01672	0.066	0.066	6.94292
															7.84696	0.068	7.72997	0.068	0.068	7.78846		6.57987	0.068	6.78488	0.068	0.068	6.68237		8.55787	0.068	7.69272	0.068	0.068	8.12529		6.8696	0.068	7.09046	0.068	0.068	6.98003
															7.94032	0.07	7.86939	0.07	0.07	7.90485		6.66131	0.07	6.78019	0.07	0.07	6.72075		8.66032	0.07	7.71158	0.07	0.07	8.18595		6.95948	0.07	7.18457	0.07	0.07	7.07202
															7.95843	0.072	8.03123	0.072	0.072	7.99483		6.7222	0.072	6.897	0.072	0.072	6.8096		8.73097	0.072	7.8342	0.072	0.072	8.28259		6.98453	0.072	7.19723	0.072	0.072	7.09088
															8.03255	0.074	8.1169	0.074	0.074	8.07472		6.67219	0.074	6.96755	0.074	0.074	6.81987		8.89141	0.074	7.9466	0.074	0.074	8.41901		7.00865	0.074	7.25503	0.074	0.074	7.13184
															8.12403	0.076	8.25782	0.076	0.076	8.19092		6.69143	0.076	6.96765	0.076	0.076	6.82954		9.04885	0.076	7.95148	0.076	0.076	8.50017		7.11148	0.076	7.35429	0.076	0.076	7.23289
															8.14382	0.078	8.42182	0.078	0.078	8.28282		6.78779	0.078	7.07573	0.078	0.078	6.93176		9.11987	0.078	8.03349	0.078	0.078	8.57668		7.15173	0.078	7.36705	0.078	0.078	7.25939
															8.22948	0.08	8.49566	0.08	0.08	8.36257		6.80195	0.08	7.20192	0.08	0.08	7.00194		9.25188	0.08	8.21109	0.08	0.08	8.73149		7.13878	0.08	7.39886	0.08	0.08	7.26882
															8.40343	0.082	8.59239	0.082	0.082	8.49791		6.82513	0.082	7.19564	0.082	0.082	7.01038		9.44225	0.082	8.30192	0.082	0.082	8.87208		7.23533	0.082	7.5365	0.082	0.082	7.38591
															8.489	0.084	8.75302	0.084	0.084	8.62101		6.94569	0.084	7.20887	0.084	0.084	7.07728		9.53129	0.084	8.36647	0.084	0.084	8.94888		7.34379	0.084	7.61606	0.084	0.084	7.47992
															8.5498	0.086	8.81166	0.086	0.086	8.68073		6.99626	0.086	7.28937	0.086	0.086	7.14282		9.59031	0.086	8.49988	0.086	0.086	9.0451		7.34942	0.086	7.6338	0.086	0.086	7.49161
															8.72985	0.088	8.81448	0.088	0.088	8.77216		6.97431	0.088	7.2722	0.088	0.088	7.12325		9.72044	0.088	8.56725	0.088	0.088	9.14384		7.40496	0.088	7.74817	0.088	0.088	7.57656
															8.88072	0.09	8.93504	0.09	0.09	8.90788		7.04627	0.09	7.24161	0.09	0.09	7.14394		9.82233	0.09	8.58695	0.09	0.09	9.20464		7.5334	0.09	7.86151	0.09	0.09	7.69746
															8.93673	0.092	9.07803	0.092	0.092	9.00738		7.1263	0.092	7.3421	0.092	0.092	7.2342		9.92038	0.092	8.73182	0.092	0.092	9.3261		7.57703	0.092	7.87023	0.092	0.092	7.72363
															9.09144	0.094	9.15797	0.094	0.094	9.1247		7.1126	0.094	7.4301	0.094	0.094	7.27135		10.1338	0.094	8.89563	0.094	0.094	9.51473		7.61344	0.094	7.94219	0.094	0.094	7.77782
															9.29532	0.096	9.31034	0.096	0.096	9.30283		7.14075	0.096	7.4514	0.096	0.096	7.29608		10.3259	0.096	8.9509	0.096	0.096	9.63839		7.73907	0.096	8.07721	0.096	0.096	7.90814
															9.367	0.098	9.49592	0.098	0.098	9.43146		7.21121	0.098	7.56165	0.098	0.098	7.38643		10.4114	0.098	9.05673	0.098	0.098	9.73404		7.78476	0.098	8.08443	0.098	0.098	7.9346
															9.45436	0.1	9.57604	0.1	0.1	9.5152		7.19883	0.1	7.69516	0.1	0.1	7.44699		10.5859	0.1	9.24588	0.1	0.1	9.91587		7.73972	0.1	8.07618	0.1	0.1	7.90795
															9.6618	0.102	9.68507	0.102	0.102	9.67343		7.2206	0.102	7.72021	0.102	0.102	7.4704		10.8344	0.102	9.36391	0.102	0.102	10.0992		7.80193	0.102	8.20612	0.102	0.102	8.00402
															9.8016	0.104	9.89861	0.104	0.104	9.8501		7.34979	0.104	7.76862	0.104	0.104	7.55921		10.9478	0.104	9.4658	0.104	0.104	10.2068		7.89753	0.104	8.29769	0.104	0.104	8.09761
															9.89073	0.106	10.0102	0.106	0.106	9.95045		7.39867	0.106	7.87323	0.106	0.106	7.63595		11.0242	0.106	9.62277	0.106	0.106	10.3235		7.88102	0.106	8.3021	0.106	0.106	8.09156
															10.094	0.108	10.0338	0.108	0.108	10.0639		7.37625	0.108	7.88337	0.108	0.108	7.62981		11.1908	0.108	9.69379	0.108	0.108	10.4423		7.89538	0.108	8.40841	0.108	0.108	8.15189
															10.2672	0.11	10.1829	0.11	0.11	10.225		7.45619	0.11	7.87586	0.11	0.11	7.66602		11.2788	0.11	9.6921	0.11	0.11	10.4854		7.99117	0.11	8.5361	0.11	0.11	8.26364
															10.3103	0.112	10.3547	0.112	0.112	10.3325		7.53913	0.112	7.97015	0.112	0.112	7.75464		11.2969	0.112	9.77852	0.112	0.112	10.5377		8.01547	0.112	8.53	0.112	0.112	8.27274
															10.4367	0.114	10.4127	0.114	0.114	10.4247		7.52458	0.114	8.03574	0.114	0.114	7.78016		11.4532	0.114	9.86699	0.114	0.114	10.6601		8.03217	0.114	8.56003	0.114	0.114	8.2961
															10.6392	0.116	10.5288	0.116	0.116	10.584		7.56521	0.116	8.05141	0.116	0.116	7.80831		11.6314	0.116	9.8669	0.116	0.116	10.7491		8.14514	0.116	8.68125	0.116	0.116	8.41319
															10.7079	0.118	10.7254	0.118	0.118	10.7167		7.66194	0.118	8.16512	0.118	0.118	7.91353		11.6763	0.118	9.92948	0.118	0.118	10.8029		8.19439	0.118	8.68716	0.118	0.118	8.44078
															10.7573	0.12	10.822	0.12	0.12	10.7897		7.66992	0.12	8.28794	0.12	0.12	7.97893		11.7873	0.12	10.0626	0.12	0.12	10.925		8.16156	0.12	8.64428	0.12	0.12	8.40292
															10.9295	0.122	10.909	0.122	0.122	10.9192		7.70229	0.122	8.3006	0.122	0.122	8.00144		12.0154	0.122	10.1262	0.122	0.122	11.0708		8.23671	0.122	8.73238	0.122	0.122	8.48454
															11.0633	0.124	11.1108	0.124	0.124	11.0871		7.85109	0.124	8.35521	0.124	0.124	8.10315		12.1365	0.124	10.2078	0.124	0.124	11.1721		8.34629	0.124	8.81673	0.124	0.124	8.58151
															11.1466	0.126	11.2484	0.126	0.126	11.1975		7.93985	0.126	8.48084	0.126	0.126	8.21034		12.2039	0.126	10.3771	0.126	0.126	11.2905		8.35192	0.126	8.83221	0.126	0.126	8.59207
															11.3366	0.128	11.2929	0.128	0.128	11.3147		7.96368	0.128	8.51565	0.128	0.128	8.23966		12.3722	0.128	10.4674	0.128	0.128	11.4198		8.40653	0.128	8.95334	0.128	0.128	8.67993
															11.5168	0.13	11.4478	0.13	0.13	11.4823		8.07308	0.13	8.52447	0.13	0.13	8.29877		12.4977	0.13	10.489	0.13	0.13	11.4933		8.55346	0.13	9.11565	0.13	0.13	8.83455
															11.5858	0.132	11.6349	0.132	0.132	11.6104		8.16709	0.132	8.61838	0.132	0.132	8.39274		12.5449	0.132	10.6095	0.132	0.132	11.5772		8.61829	0.132	9.14952	0.132	0.132	8.88391
															11.7295	0.134	11.7084	0.134	0.134	11.7189		8.16493	0.134	8.67768	0.134	0.134	8.42131		12.7	0.134	10.7317	0.134	0.134	11.7158		8.66333	0.134	9.19972	0.134	0.134	8.93152
															11.9396	0.136	11.8304	0.136	0.136	11.885		8.22498	0.136	8.6926	0.136	0.136	8.45879		12.8886	0.136	10.7497	0.136	0.136	11.8191		8.80725	0.136	9.34346	0.136	0.136	9.07535
															12.0329	0.138	12.0437	0.138	0.138	12.0383		8.32293	0.138	8.80134	0.138	0.138	8.56214		12.9717	0.138	10.8224	0.138	0.138	11.8971		8.88803	0.138	9.39572	0.138	0.138	9.14187
															12.1281	0.14	12.1644	0.14	0.14	12.1463		8.29919	0.14	8.90914	0.14	0.14	8.60417		13.1105	0.14	10.9704	0.14	0.14	12.0404		8.86608	0.14	9.38952	0.14	0.14	9.1278
															12.3447	0.142	12.2548	0.142	0.142	12.2998		8.28606	0.142	8.91083	0.142	0.142	8.59845		13.3399	0.142	11.0395	0.142	0.142	12.1897		8.92594	0.142	9.4735	0.142	0.142	9.19972
															12.5036	0.144	12.4456	0.144	0.144	12.4746		8.39555	0.144	8.96337	0.144	0.144	8.67946		13.461	0.144	11.1041	0.144	0.144	12.2825		9.00897	0.144	9.53195	0.144	0.144	9.27046
															12.6026	0.146	12.5805	0.146	0.146	12.5915		8.45898	0.146	9.08103	0.146	0.146	8.77		13.5444	0.146	11.2587	0.146	0.146	12.4016		8.98083	0.146	9.52482	0.146	0.146	9.25282
															12.8246	0.148	12.6191	0.148	0.148	12.7219		8.47258	0.148	9.09191	0.148	0.148	8.78225		13.7361	0.148	11.3685	0.148	0.148	12.5523		8.98599	0.148	9.62662	0.148	0.148	9.3063
															13.0539	0.15	12.748	0.15	0.15	12.901		8.58348	0.15	9.07718	0.15	0.15	8.83033		13.874	0.15	11.4282	0.15	0.15	12.6511		9.07653	0.15	9.76463	0.15	0.15	9.42058
															13.1584	0.152	12.9105	0.152	0.152	13.0345		8.68162	0.152	9.16744	0.152	0.152	8.92453		13.9169	0.152	11.5665	0.152	0.152	12.7417		9.09313	0.152	9.7651	0.152	0.152	9.42912
															13.31	0.154	12.983	0.154	0.154	13.1465		8.68284	0.154	9.23002	0.154	0.154	8.95643		14.0662	0.154	11.6902	0.154	0.154	12.8782		9.09445	0.154	9.78452	0.154	0.154	9.43948
															13.5277	0.156	13.1159	0.156	0.156	13.3218		8.75462	0.156	9.24137	0.156	0.156	8.998		14.253	0.156	11.7314	0.156	0.156	12.9922		9.20281	0.156	9.91841	0.156	0.156	9.56061
															13.6386	0.158	13.3367	0.158	0.158	13.4877		8.87499	0.158	9.35528	0.158	0.158	9.11513		14.3215	0.158	11.8488	0.158	0.158	13.0852		9.2684	0.158	9.96879	0.158	0.158	9.61859
															13.7252	0.16	13.4673	0.16	0.16	13.5963		8.86871	0.16	9.48672	0.16	0.16	9.17772		14.4372	0.16	12.0186	0.16	0.16	13.2279		9.23997	0.16	9.9428	0.16	0.16	9.59138
															13.8949	0.162	13.5876	0.162	0.162	13.7412		8.86261	0.162	9.51384	0.162	0.162	9.18822		14.6621	0.162	12.076	0.162	0.162	13.3691		9.28866	0.162	10.0096	0.162	0.162	9.64913
															14.0063	0.164	13.825	0.164	0.164	13.9157		8.98317	0.164	9.58355	0.164	0.164	9.28336		14.7909	0.164	12.1341	0.164	0.164	13.4625		9.36691	0.164	10.0785	0.164	0.164	9.72269
															14.0685	0.166	13.9957	0.166	0.166	14.0321		9.06133	0.166	9.72044	0.166	0.166	9.39088		14.8627	0.166	12.2946	0.166	0.166	13.5787		9.34646	0.166	10.077	0.166	0.166	9.71171
															14.2448	0.168	14.0487	0.168	0.168	14.1468		9.08178	0.168	9.75206	0.168	0.168	9.41692		15.0367	0.168	12.3903	0.168	0.168	13.7135		9.35331	0.168	10.1587	0.168	0.168	9.756
															14.4324	0.17	14.1882	0.17	0.17	14.3103		9.20506	0.17	9.74896	0.17	0.17	9.47701		15.183	0.17	12.4147	0.17	0.17	13.7988		9.43597	0.17	10.2965	0.17	0.17	9.86624
															14.528	0.172	14.3696	0.172	0.172	14.4488		9.33679	0.172	9.84138	0.172	0.172	9.58909		15.2417	0.172	12.5272	0.172	0.172	13.8844		9.46683	0.172	10.3482	0.172	0.172	9.90752
															14.694	0.174	14.45	0.174	0.174	14.572		9.36804	0.174	9.8973	0.174	0.174	9.63267		15.3889	0.174	12.6367	0.174	0.174	14.0128		9.51553	0.174	10.4244	0.174	0.174	9.96996
															14.9283	0.176	14.5619	0.176	0.176	14.7451		9.44816	0.176	9.88914	0.176	0.176	9.66865		15.5806	0.176	12.6531	0.176	0.176	14.1168		9.67212	0.176	10.585	0.176	0.176	10.1286
															15.0632	0.178	14.7576	0.178	0.178	14.9104		9.57726	0.178	9.9748	0.178	0.178	9.77603		15.6701	0.178	12.7452	0.178	0.178	14.2077		9.76426	0.178	10.6738	0.178	0.178	10.219
															15.1942	0.18	14.8839	0.18	0.18	15.039		9.59143	0.18	10.0899	0.18	0.18	9.84068		15.7968	0.18	12.9188	0.18	0.18	14.3578		9.75759	0.18	10.7264	0.18	0.18	10.242
															15.4196	0.182	14.996	0.182	0.182	15.2078		9.59368	0.182	10.1244	0.182	0.182	9.85902		16.0342	0.182	13.0107	0.182	0.182	14.5224		9.84241	0.182	10.8637	0.182	0.182	10.353
															15.5747	0.184	15.2052	0.184	0.184	15.3899		9.69839	0.184	10.2081	0.184	0.184	9.95326		16.2039	0.184	13.1123	0.184	0.184	14.6581		9.95378	0.184	10.9565	0.184	0.184	10.4551
															15.6651	0.186	15.3665	0.186	0.186	15.5158		9.75572	0.186	10.3539	0.186	0.186	10.0548		16.3184	0.186	13.3159	0.186	0.186	14.8171		9.9368	0.186	10.9648	0.186	0.186	10.4508
															15.8656	0.188	15.4476	0.188	0.188	15.6566		9.76388	0.188	10.4005	0.188	0.188	10.0822		16.5043	0.188	13.4664	0.188	0.188	14.9853		9.92901	0.188	11.0681	0.188	0.188	10.4986
															16.0719	0.19	15.6116	0.19	0.19	15.8417		9.8791	0.19	10.4216	0.19	0.19	10.1503		16.6595	0.19	13.5592	0.19	0.19	15.1093		10.0025	0.19	11.2102	0.19	0.19	10.6063
															16.1727	0.192	15.7865	0.192	0.192	15.9796		10.0036	0.192	10.5256	0.192	0.192	10.2646		16.7457	0.192	13.7363	0.192	0.192	15.241		10.0174	0.192	11.2305	0.192	0.192	10.624
															16.3447	0.194	15.8522	0.194	0.194	16.0984		10.0356	0.194	10.5751	0.194	0.194	10.3053		16.8998	0.194	13.8912	0.194	0.194	15.3955		10.024	0.194	11.2692	0.194	0.194	10.6466
															16.598	0.196	15.9618	0.196	0.196	16.2799		10.1306	0.196	10.5661	0.196	0.196	10.3484		17.0553	0.196	13.9299	0.196	0.196	15.4926		10.1314	0.196	11.4006	0.196	0.196	10.766
															16.7401	0.198	16.1597	0.198	0.198	16.4499		10.2771	0.198	10.6596	0.198	0.198	10.4684		17.0989	0.198	14.0232	0.198	0.198	15.5611		10.1929	0.198	11.4429	0.198	0.198	10.8179
															16.8492	0.2	16.2843	0.2	0.2	16.5667		10.3009	0.2	10.7665	0.2	0.2	10.5337		17.1916	0.2	14.177	0.2	0.2	15.6843		10.1666	0.2	11.4296	0.2	0.2	10.7981
															17.0513	0.202	16.3997	0.202	0.202	16.7255		10.313	0.202	10.7788	0.202	0.202	10.5459		17.3817	0.202	14.2347	0.202	0.202	15.8082		10.2286	0.202	11.5154	0.202	0.202	10.872
															17.2024	0.204	16.6269	0.204	0.204	16.9147		10.4306	0.204	10.8582	0.204	0.204	10.6444		17.4861	0.204	14.2981	0.204	0.204	15.8921		10.3222	0.204	11.5772	0.204	0.204	10.9497
															17.2848	0.206	16.8141	0.206	0.206	17.0494		10.4906	0.206	11.0151	0.206	0.206	10.7529		17.5601	0.206	14.4599	0.206	0.206	16.01		10.309	0.206	11.549	0.206	0.206	10.929
															17.4546	0.208	16.9151	0.208	0.208	17.1849		10.4895	0.208	11.0632	0.208	0.208	10.7763		17.7452	0.208	14.5686	0.208	0.208	16.1569		10.3194	0.208	11.6083	0.208	0.208	10.9638
															17.6295	0.21	17.0981	0.21	0.21	17.3638		10.6058	0.21	11.0806	0.21	0.21	10.8432		17.9037	0.21	14.6387	0.21	0.21	16.2712		10.4026	0.21	11.7282	0.21	0.21	11.0654
															17.7186	0.212	17.3027	0.212	0.212	17.5107		10.7475	0.212	11.1882	0.212	0.212	10.9679		17.9843	0.212	14.8143	0.212	0.212	16.3993		10.4136	0.212	11.7553	0.212	0.212	11.0845
															17.8841	0.214	17.3921	0.214	0.214	17.6381		10.791	0.214	11.2423	0.214	0.214	11.0166		18.1547	0.214	14.9702	0.214	0.214	16.5625		10.4214	0.214	11.8096	0.214	0.214	11.1155
															18.1264	0.216	17.5014	0.216	0.216	17.8139		10.8892	0.216	11.2328	0.216	0.216	11.061		18.3535	0.216	15.0045	0.216	0.216	16.679		10.5488	0.216	11.9646	0.216	0.216	11.2567
															18.2685	0.218	17.69	0.218	0.218	17.9792		11.0588	0.218	11.3267	0.218	0.218	11.1928		18.436	0.218	15.1015	0.218	0.218	16.7688		10.6381	0.218	12.0501	0.218	0.218	11.3441
															18.3962	0.22	17.8098	0.22	0.22	18.103		11.1285	0.22	11.433	0.22	0.22	11.2808		18.5546	0.22	15.2726	0.22	0.22	16.9136		10.6334	0.22	12.0892	0.22	0.22	11.3613
															18.6204	0.222	17.9094	0.222	0.222	18.2649		11.1703	0.222	11.4306	0.222	0.222	11.3004		18.7747	0.222	15.3447	0.222	0.222	17.0597		10.712	0.222	12.2154	0.222	0.222	11.4637
															18.79	0.224	18.1066	0.224	0.224	18.4483		11.2913	0.224	11.4874	0.224	0.224	11.3894		18.9213	0.224	15.4079	0.224	0.224	17.1646		10.8229	0.224	12.3044	0.224	0.224	11.5637
															18.8965	0.226	18.2812	0.226	0.226	18.5889		11.3595	0.226	11.6402	0.226	0.226	11.4999		19.0367	0.226	15.571	0.226	0.226	17.3039		10.8235	0.226	12.3058	0.226	0.226	11.5646
															19.0967	0.228	18.3976	0.228	0.228	18.7471		11.3703	0.228	11.7086	0.228	0.228	11.5395		19.2497	0.228	15.6951	0.228	0.228	17.4724		10.8416	0.228	12.3922	0.228	0.228	11.6169
															19.3035	0.23	18.5967	0.23	0.23	18.9501		11.467	0.23	11.7459	0.23	0.23	11.6064		19.428	0.23	15.7776	0.23	0.23	17.6028		10.9353	0.23	12.5159	0.23	0.23	11.7256
															19.4275	0.232	18.807	0.232	0.232	19.1172		11.5606	0.232	11.8586	0.232	0.232	11.7096		19.5293	0.232	15.9619	0.232	0.232	17.7456		10.9567	0.232	12.5286	0.232	0.232	11.7426
															19.6311	0.234	18.9092	0.234	0.234	19.2701		11.5725	0.234	11.9222	0.234	0.234	11.7474		19.7142	0.234	16.14	0.234	0.234	17.9271		10.9603	0.234	12.5697	0.234	0.234	11.765
															19.9062	0.236	19.0399	0.236	0.236	19.473		11.6624	0.236	11.9389	0.236	0.236	11.8007		19.9079	0.236	16.2085	0.236	0.236	18.0582		11.0717	0.236	12.7181	0.236	0.236	11.8949
															20.0805	0.238	19.2322	0.238	0.238	19.6563		11.8114	0.238	12.0506	0.238	0.238	11.931		19.9752	0.238	16.3331	0.238	0.238	18.1542		11.1552	0.238	12.7931	0.238	0.238	11.9741
															20.2501	0.24	19.335	0.24	0.24	19.7926		11.8494	0.24	12.1481	0.24	0.24	11.9988		20.0794	0.24	16.5286	0.24	0.24	18.304		11.158	0.24	12.8057	0.24	0.24	11.9818
															20.5058	0.242	19.4263	0.242	0.242	19.9661		11.887	0.242	12.135	0.242	0.242	12.011		20.2683	0.242	16.6344	0.242	0.242	18.4514		11.2306	0.242	12.8953	0.242	0.242	12.063
															20.6766	0.244	19.6305	0.244	0.244	20.1536		12.0293	0.244	12.2034	0.244	0.244	12.1163		20.3589	0.244	16.731	0.244	0.244	18.5449		11.3233	0.244	12.9588	0.244	0.244	12.141
															20.7717	0.246	19.802	0.246	0.246	20.2868		12.0994	0.246	12.3697	0.246	0.246	12.2346		20.4232	0.246	16.9164	0.246	0.246	18.6698		11.329	0.246	12.9445	0.246	0.246	12.1367
															20.9674	0.248	19.9055	0.248	0.248	20.4364		12.0872	0.248	12.4388	0.248	0.248	12.263		20.6047	0.248	17.0567	0.248	0.248	18.8307		11.3725	0.248	13.003	0.248	0.248	12.1877
															21.158	0.25	20.1096	0.25	0.25	20.6338		12.1714	0.25	12.4903	0.25	0.25	12.3309		20.7454	0.25	17.1537	0.25	0.25	18.9496		11.4714	0.25	13.0863	0.25	0.25	12.2788
															21.2317	0.252	20.3423	0.252	0.252	20.787		12.2755	0.252	12.6496	0.252	0.252	12.4625		20.7964	0.252	17.3449	0.252	0.252	19.0707		11.4799	0.252	13.0699	0.252	0.252	12.2749
															21.3706	0.254	20.4613	0.254	0.254	20.916		12.3009	0.254	12.7585	0.254	0.254	12.5297		20.9483	0.254	17.5191	0.254	0.254	19.2337		11.4848	0.254	13.099	0.254	0.254	12.2919
															21.5983	0.256	20.5967	0.256	0.256	21.0975		12.3945	0.256	12.7869	0.256	0.256	12.5907		21.1327	0.256	17.5841	0.256	0.256	19.3584		11.6026	0.256	13.2389	0.256	0.256	12.4208
															21.7438	0.258	20.7933	0.258	0.258	21.2685		12.5504	0.258	12.9062	0.258	0.258	12.7283		21.1883	0.258	17.7101	0.258	0.258	19.4492		11.6715	0.258	13.3101	0.258	0.258	12.4908
															21.8857	0.26	20.9078	0.26	0.26	21.3968		12.609	0.26	13.0331	0.26	0.26	12.821		21.2687	0.26	17.8979	0.26	0.26	19.5833		11.6577	0.26	13.3413	0.26	0.26	12.4995
															22.1177	0.262	21.0077	0.262	0.262	21.5627		12.6712	0.262	13.0347	0.262	0.262	12.8529		21.4466	0.262	17.9848	0.262	0.262	19.7157		11.7416	0.262	13.4801	0.262	0.262	12.6108
															22.2948	0.264	21.2079	0.264	0.264	21.7513		12.8375	0.264	13.0716	0.264	0.264	12.9546		21.5536	0.264	18.0668	0.264	0.264	19.8102		11.8514	0.264	13.6103	0.264	0.264	12.7308
															22.4269	0.266	21.3659	0.266	0.266	21.8964		12.9327	0.266	13.1954	0.266	0.266	13.064		21.639	0.266	18.246	0.266	0.266	19.9425		11.8418	0.266	13.6636	0.266	0.266	12.7527
															22.6558	0.268	21.4532	0.268	0.268	22.0545		12.9388	0.268	13.2431	0.268	0.268	13.0909		21.8357	0.268	18.375	0.268	0.268	20.1054		11.8499	0.268	13.7867	0.268	0.268	12.8183
															22.8625	0.27	21.6423	0.27	0.27	22.2524		13.0268	0.27	13.277	0.27	0.27	13.1519		22.0142	0.27	18.4559	0.27	0.27	20.2351		11.9295	0.27	13.9355	0.27	0.27	12.9325
															22.9597	0.272	21.8631	0.272	0.272	22.4114		13.1264	0.272	13.4103	0.272	0.272	13.2683		22.1293	0.272	18.6472	0.272	0.272	20.3883		11.9287	0.272	13.9737	0.272	0.272	12.9512
															23.1339	0.274	21.9766	0.274	0.274	22.5552		13.1441	0.274	13.4995	0.274	0.274	13.3218		22.337	0.274	18.8504	0.274	0.274	20.5937		11.9051	0.274	14.0323	0.274	0.274	12.9687
															23.3817	0.276	22.1087	0.276	0.276	22.7452		13.2226	0.276	13.5179	0.276	0.276	13.3702		22.5665	0.276	18.9567	0.276	0.276	20.7616		11.9819	0.276	14.1826	0.276	0.276	13.0822
															23.5302	0.278	22.3001	0.278	0.278	22.9151		13.3589	0.278	13.6276	0.278	0.278	13.4933		22.6785	0.278	19.1131	0.278	0.278	20.8958		12.0252	0.278	14.2596	0.278	0.278	13.1424
															23.6831	0.28	22.416	0.28	0.28	23.0496		13.4016	0.28	13.7491	0.28	0.28	13.5753		22.8131	0.28	19.3228	0.28	0.28	21.0679		12.0016	0.28	14.2982	0.28	0.28	13.1499
															23.9344	0.282	22.5271	0.282	0.282	23.2308		13.4569	0.282	13.7579	0.282	0.282	13.6074		23.0177	0.282	19.4408	0.282	0.282	21.2293		12.0801	0.282	14.4357	0.282	0.282	13.2579
															24.1114	0.284	22.7341	0.284	0.284	23.4228		13.6194	0.284	13.8054	0.284	0.284	13.7124		23.1223	0.284	19.562	0.284	0.284	21.3422		12.1951	0.284	14.5474	0.284	0.284	13.3713
															24.2207	0.286	22.8924	0.286	0.286	23.5566		13.7105	0.286	13.9322	0.286	0.286	13.8213		23.1849	0.286	19.7637	0.286	0.286	21.4743		12.2025	0.286	14.5718	0.286	0.286	13.3871
															24.4317	0.288	22.993	0.288	0.288	23.7124		13.7202	0.288	13.994	0.288	0.288	13.8571		23.3479	0.288	19.8863	0.288	0.288	21.6171		12.2314	0.288	14.6671	0.288	0.288	13.4492
															24.629	0.29	23.2135	0.29	0.29	23.9213		13.8167	0.29	14.0629	0.29	0.29	13.9398		23.4872	0.29	19.9583	0.29	0.29	21.7228		12.3292	0.29	14.7876	0.29	0.29	13.5584
															24.6998	0.292	23.4641	0.292	0.292	24.082		13.9116	0.292	14.2304	0.292	0.292	14.071		23.5583	0.292	20.1542	0.292	0.292	21.8563		12.3422	0.292	14.7878	0.292	0.292	13.565
															24.8368	0.294	23.5997	0.294	0.294	24.2183		13.9089	0.294	14.3448	0.294	0.294	14.1269		23.7158	0.294	20.3542	0.294	0.294	22.035		12.3317	0.294	14.8038	0.294	0.294	13.5677
															25.0619	0.296	23.7641	0.296	0.296	24.413		13.9717	0.296	14.3936	0.296	0.296	14.1827		23.8981	0.296	20.4413	0.296	0.296	22.1697		12.4184	0.296	14.9226	0.296	0.296	13.6705
															25.1897	0.298	23.9951	0.298	0.298	24.5924		14.1063	0.298	14.5314	0.298	0.298	14.3189		23.9805	0.298	20.593	0.298	0.298	22.2868		12.4648	0.298	14.9855	0.298	0.298	13.7251
															25.307	0.3	24.1252	0.3	0.3	24.7161		14.1395	0.3	14.6543	0.3	0.3	14.3969		24.1054	0.3	20.8215	0.3	0.3	22.4635		12.4443	0.3	15.0183	0.3	0.3	13.7313
															25.5366	0.302	24.2197	0.302	0.302	24.8782		14.1688	0.302	14.6438	0.302	0.302	14.4063		24.3113	0.302	20.9454	0.302	0.302	22.6284		12.5347	0.302	15.1548	0.302	0.302	13.8448
															25.7204	0.304	24.416	0.304	0.304	25.0682		14.3196	0.304	14.6788	0.304	0.304	14.4992		24.4201	0.304	21.0456	0.304	0.304	22.7329		12.6629	0.304	15.281	0.304	0.304	13.972
															25.8305	0.306	24.5795	0.306	0.306	25.205		14.429	0.306	14.7982	0.306	0.306	14.6136		24.4922	0.306	21.2287	0.306	0.306	22.8604		12.6806	0.306	15.3451	0.306	0.306	14.0128
															26.0249	0.308	24.6627	0.308	0.308	25.3438		14.4599	0.308	14.8303	0.308	0.308	14.6451		24.6793	0.308	21.3549	0.308	0.308	23.0171		12.7323	0.308	15.4983	0.308	0.308	14.1153
															26.2186	0.31	24.8356	0.31	0.31	25.5271		14.5627	0.31	14.8507	0.31	0.31	14.7067		24.8546	0.31	21.4329	0.31	0.31	23.1438		12.8685	0.31	15.6699	0.31	0.31	14.2692
															26.3067	0.312	25.0587	0.312	0.312	25.6827		14.6719	0.312	14.9834	0.312	0.312	14.8277		24.9634	0.312	21.6151	0.312	0.312	23.2893		12.9075	0.312	15.7025	0.312	0.312	14.305
															26.4503	0.314	25.2013	0.314	0.314	25.8258		14.7001	0.314	15.0859	0.314	0.314	14.893		25.1647	0.314	21.7992	0.314	0.314	23.482		12.8973	0.314	15.7476	0.314	0.314	14.3225
															26.6665	0.316	25.3633	0.316	0.316	26.0149		14.7881	0.316	15.1308	0.316	0.316	14.9594		25.4058	0.316	21.8972	0.316	0.316	23.6515		12.9806	0.316	15.8971	0.316	0.316	14.4389
															26.807	0.318	25.5764	0.318	0.318	26.1917		14.9401	0.318	15.266	0.318	0.318	15.103		25.5544	0.318	22.0733	0.318	0.318	23.8139		13.028	0.318	15.9703	0.318	0.318	14.4992
															26.9676	0.32	25.7079	0.32	0.32	26.3378		15.0018	0.32	15.3947	0.32	0.32	15.1983		25.7326	0.32	22.3165	0.32	0.32	24.0246		12.986	0.32	15.9837	0.32	0.32	14.4848
															27.2388	0.322	25.8176	0.322	0.322	26.5282		15.0648	0.322	15.4039	0.322	0.322	15.2344		25.9734	0.322	22.4524	0.322	0.322	24.2129		13.027	0.322	16.0962	0.322	0.322	14.5616
															27.4545	0.324	26.0072	0.324	0.324	26.7309		15.2342	0.324	15.4636	0.324	0.324	15.3489		26.1112	0.324	22.5724	0.324	0.324	24.3418		13.1163	0.324	16.2098	0.324	0.324	14.663
															27.6103	0.326	26.1473	0.326	0.326	26.8788		15.3618	0.326	15.6009	0.326	0.326	15.4814		26.2105	0.326	22.7725	0.326	0.326	24.4915		13.1208	0.326	16.2516	0.326	0.326	14.6862
															27.8625	0.328	26.2222	0.328	0.328	27.0424		15.4309	0.328	15.6424	0.328	0.328	15.5367		26.4049	0.328	22.902	0.328	0.328	24.6534		13.1549	0.328	16.3666	0.328	0.328	14.7608
															28.097	0.33	26.396	0.33	0.33	27.2465		15.5721	0.33	15.6723	0.33	0.33	15.6222		26.565	0.33	22.977	0.33	0.33	24.771		13.261	0.33	16.5096	0.33	0.33	14.8853
															28.2039	0.332	26.608	0.332	0.332	27.406		15.6916	0.332	15.8164	0.332	0.332	15.754		26.6628	0.332	23.1566	0.332	0.332	24.9097		13.2984	0.332	16.5322	0.332	0.332	14.9153
															28.3619	0.334	26.7464	0.334	0.334	27.5542		15.7128	0.334	15.9257	0.334	0.334	15.8192		26.8646	0.334	23.3325	0.334	0.334	25.0986		13.3212	0.334	16.558	0.334	0.334	14.9396
															28.5828	0.336	26.9356	0.336	0.336	27.7592		15.7962	0.336	15.9815	0.336	0.336	15.8888		27.0938	0.336	23.4146	0.336	0.336	25.2542		13.4304	0.336	16.6695	0.336	0.336	15.05
															28.6997	0.338	27.1881	0.338	0.338	27.9439		15.9298	0.338	16.1382	0.338	0.338	16.034		27.2103	0.338	23.5809	0.338	0.338	25.3956		13.4873	0.338	16.7227	0.338	0.338	15.105
															28.8182	0.34	27.345	0.34	0.34	28.0816		15.9484	0.34	16.2883	0.34	0.34	16.1183		27.3656	0.34	23.8255	0.34	0.34	25.5955		13.4673	0.34	16.743	0.34	0.34	15.1051
															29.0487	0.342	27.4764	0.342	0.342	28.2626		15.9696	0.342	16.3132	0.342	0.342	16.1414		27.5999	0.342	23.958	0.342	0.342	25.779		13.5401	0.342	16.8517	0.342	0.342	15.1959
															29.2207	0.344	27.694	0.344	0.344	28.4574		16.1164	0.344	16.3878	0.344	0.344	16.2521		27.7185	0.344	24.0632	0.344	0.344	25.8909		13.6427	0.344	16.9436	0.344	0.344	15.2932
															29.3278	0.346	27.8485	0.346	0.346	28.5881		16.2261	0.346	16.536	0.346	0.346	16.381		27.7834	0.346	24.2574	0.346	0.346	26.0204		13.6531	0.346	16.9817	0.346	0.346	15.3174
															29.5474	0.348	27.915	0.348	0.348	28.7312		16.267	0.348	16.5736	0.348	0.348	16.4203		27.9538	0.348	24.3995	0.348	0.348	26.1766		13.7043	0.348	17.1117	0.348	0.348	15.408
															29.7776	0.35	28.0733	0.35	0.35	28.9254		16.3885	0.35	16.5899	0.35	0.35	16.4892		28.1011	0.35	24.4822	0.35	0.35	26.2917		13.8244	0.35	17.2595	0.35	0.35	15.5419
															29.8902	0.352	28.2711	0.352	0.352	29.0807		16.5209	0.352	16.7231	0.352	0.352	16.622		28.1807	0.352	24.6562	0.352	0.352	26.4184		13.8666	0.352	17.2865	0.352	0.352	15.5766
															30.0536	0.354	28.3864	0.354	0.354	29.22		16.5653	0.354	16.8211	0.354	0.354	16.6932		28.3662	0.354	24.8373	0.354	0.354	26.6017		13.9034	0.354	17.3416	0.354	0.354	15.6225
															30.3	0.356	28.5414	0.356	0.356	29.4207		16.6444	0.356	16.8539	0.356	0.356	16.7491		28.6011	0.356	24.9358	0.356	0.356	26.7684		14.0323	0.356	17.4838	0.356	0.356	15.7581
															30.4597	0.358	28.7617	0.358	0.358	29.6107		16.7615	0.358	16.9828	0.358	0.358	16.8722		28.744	0.358	25.1026	0.358	0.358	26.9233		14.0927	0.358	17.5383	0.358	0.358	15.8155
															30.6041	0.36	28.8985	0.36	0.36	29.7513		16.7947	0.36	17.116	0.36	0.36	16.9553		28.9335	0.36	25.3371	0.36	0.36	27.1353		14.0586	0.36	17.5555	0.36	0.36	15.807
															30.8367	0.362	29.0178	0.362	0.362	29.9273		16.8446	0.362	17.1276	0.362	0.362	16.9861		29.2139	0.362	25.483	0.362	0.362	27.3484		14.1167	0.362	17.6877	0.362	0.362	15.9022
															31.0267	0.364	29.2217	0.364	0.364	30.1242		16.9879	0.364	17.1767	0.364	0.364	17.0823		29.399	0.364	25.6263	0.364	0.364	27.5126		14.2066	0.364	17.8014	0.364	0.364	16.004
															31.1811	0.366	29.3651	0.366	0.366	30.2731		17.0771	0.366	17.2951	0.366	0.366	17.1861		29.5293	0.366	25.8463	0.366	0.366	27.6878		14.1923	0.366	17.8226	0.366	0.366	16.0074
															31.4311	0.368	29.4347	0.368	0.368	30.4329		17.1261	0.368	17.314	0.368	0.368	17.22		29.7364	0.368	25.9896	0.368	0.368	27.863		14.2062	0.368	17.9232	0.368	0.368	16.0647
															31.6596	0.37	29.6088	0.37	0.37	30.6342		17.2746	0.37	17.3157	0.37	0.37	17.2951		29.904	0.37	26.0726	0.37	0.37	27.9883		14.2967	0.37	18.0726	0.37	0.37	16.1847
															31.7854	0.372	29.8193	0.372	0.372	30.8023		17.4125	0.372	17.4277	0.372	0.372	17.4201		30.0081	0.372	26.2549	0.372	0.372	28.1315		14.3293	0.372	18.1167	0.372	0.372	16.223
															31.983	0.374	29.9417	0.374	0.374	30.9623		17.4497	0.374	17.5108	0.374	0.374	17.4802		30.2074	0.374	26.4304	0.374	0.374	28.3189		14.3628	0.374	18.1604	0.374	0.374	16.2616
															32.2292	0.376	30.117	0.376	0.376	31.1731		17.5441	0.376	17.5508	0.376	0.376	17.5475		30.4244	0.376	26.5036	0.376	0.376	28.464		14.4829	0.376	18.2703	0.376	0.376	16.3766
															32.3483	0.378	30.3737	0.378	0.378	31.361		17.6916	0.378	17.7116	0.378	0.378	17.7016		30.5329	0.378	26.6562	0.378	0.378	28.5946		14.5343	0.378	18.3025	0.378	0.378	16.4184
															32.4676	0.38	30.5499	0.38	0.38	31.5087		17.7386	0.38	17.8935	0.38	0.38	17.8161		30.6997	0.38	26.899	0.38	0.38	28.7993		14.502	0.38	18.3014	0.38	0.38	16.4017
															32.7067	0.382	30.7108	0.382	0.382	31.7088		17.7909	0.382	17.9537	0.382	0.382	17.8723		30.9651	0.382	27.055	0.382	0.382	29.01		14.5652	0.382	18.4016	0.382	0.382	16.4834
															32.8895	0.384	30.9589	0.384	0.384	31.9242		17.9508	0.384	18.0502	0.384	0.384	18.0005		31.1259	0.384	27.2045	0.384	0.384	29.1652		14.6496	0.384	18.481	0.384	0.384	16.5653
															33.0118	0.386	31.1451	0.386	0.386	32.0784		18.06	0.386	18.2255	0.386	0.386	18.1427		31.231	0.386	27.4401	0.386	0.386	29.3356		14.6289	0.386	18.4921	0.386	0.386	16.5605
															33.2482	0.388	31.251	0.388	0.388	32.2496		18.111	0.388	18.2959	0.388	0.388	18.2035		31.4347	0.388	27.6069	0.388	0.388	29.5208		14.6615	0.388	18.6081	0.388	0.388	16.6348
															33.4911	0.39	31.4477	0.39	0.39	32.4694		18.2571	0.39	18.3117	0.39	0.39	18.2844		31.6105	0.39	27.712	0.39	0.39	29.6613		14.7893	0.39	18.7752	0.39	0.39	16.7822
															33.6208	0.392	31.6635	0.392	0.392	32.6421		18.401	0.392	18.405	0.392	0.392	18.403		31.7052	0.392	27.9154	0.392	0.392	29.8103		14.8368	0.392	18.834	0.392	0.392	16.8354
															33.8104	0.394	31.7777	0.394	0.394	32.794		18.4384	0.394	18.4741	0.394	0.394	18.4562		31.8907	0.394	28.1072	0.394	0.394	29.9989		14.8635	0.394	18.914	0.394	0.394	16.8887
															34.0732	0.396	31.9411	0.396	0.396	33.0072		18.5204	0.396	18.5058	0.396	0.396	18.5131		32.1212	0.396	28.1836	0.396	0.396	30.1524		15.0023	0.396	19.0884	0.396	0.396	17.0453
															34.2239	0.398	32.1876	0.398	0.398	33.2057		18.6577	0.398	18.6374	0.398	0.398	18.6476		32.254	0.398	28.3289	0.398	0.398	30.2915		15.1022	0.398	19.1802	0.398	0.398	17.1412
															34.3486	0.4	32.3493	0.4	0.4	33.3489		18.6924	0.4	18.7812	0.4	0.4	18.7368		32.4203	0.4	28.5636	0.4	0.4	30.4919		15.1003	0.4	19.21	0.4	0.4	17.1551
															34.5751	0.402	32.4899	0.402	0.402	33.5325		18.716	0.402	18.8245	0.402	0.402	18.7702		32.6803	0.402	28.7117	0.402	0.402	30.696		15.1631	0.402	19.3326	0.402	0.402	17.2478
															34.7674	0.404	32.7253	0.404	0.404	33.7464		18.8489	0.404	18.9159	0.404	0.404	18.8824		32.8713	0.404	28.8517	0.404	0.404	30.8615		15.2551	0.404	19.4488	0.404	0.404	17.3519
															34.9106	0.406	32.9084	0.406	0.406	33.9095		18.9504	0.406	19.0788	0.406	0.406	19.0146		33.0289	0.406	29.0896	0.406	0.406	31.0593		15.2612	0.406	19.4934	0.406	0.406	17.3773
															35.153	0.408	33.0022	0.408	0.408	34.0776		18.9992	0.408	19.146	0.408	0.408	19.0726		33.2677	0.408	29.2805	0.408	0.408	31.2741		15.2999	0.408	19.6135	0.408	0.408	17.4567
															35.4121	0.41	33.1701	0.41	0.41	34.2911		19.1403	0.41	19.1858	0.41	0.41	19.163		33.4577	0.41	29.4165	0.41	0.41	31.4371		15.4034	0.41	19.7636	0.41	0.41	17.5835
															35.5866	0.412	33.3605	0.412	0.412	34.4735		19.2926	0.412	19.3115	0.412	0.412	19.3021		33.5635	0.412	29.6385	0.412	0.412	31.601		15.432	0.412	19.8105	0.412	0.412	17.6213
															35.8176	0.414	33.4639	0.414	0.414	34.6407		19.3598	0.414	19.3984	0.414	0.414	19.3791		33.7565	0.414	29.8392	0.414	0.414	31.7979		15.4581	0.414	19.8858	0.414	0.414	17.672
															36.1007	0.416	33.6111	0.416	0.416	34.8559		19.4749	0.416	19.4453	0.416	0.416	19.4601		33.9797	0.416	29.9325	0.416	0.416	31.9561		15.5901	0.416	20.0475	0.416	0.416	17.8188
															36.2764	0.418	33.8303	0.418	0.418	35.0533		19.6299	0.418	19.6007	0.418	0.418	19.6153		34.0949	0.418	30.0988	0.418	0.418	32.0968		15.6685	0.418	20.1148	0.418	0.418	17.8917
															36.4372	0.42	33.9832	0.42	0.42	35.2102		19.6805	0.42	19.7543	0.42	0.42	19.7174		34.2482	0.42	30.3403	0.42	0.42	32.2942		15.6524	0.42	20.1195	0.42	0.42	17.8859
															36.6751	0.422	34.1459	0.422	0.422	35.4105		19.737	0.422	19.7877	0.422	0.422	19.7624		34.4988	0.422	30.4855	0.422	0.422	32.4921		15.7118	0.422	20.2183	0.422	0.422	17.965
															36.8429	0.424	34.4098	0.424	0.424	35.6264		19.9045	0.424	19.8813	0.424	0.424	19.8929		34.6802	0.424	30.6314	0.424	0.424	32.6558		15.7913	0.424	20.3057	0.424	0.424	18.0485
															36.9636	0.426	34.6131	0.426	0.426	35.7883		20.0154	0.426	20.0584	0.426	0.426	20.0369		34.8384	0.426	30.8829	0.426	0.426	32.8607		15.7741	0.426	20.3246	0.426	0.426	18.0493
															37.1981	0.428	34.7344	0.428	0.428	35.9662		20.0552	0.428	20.1206	0.428	0.428	20.0879		35.0883	0.428	31.079	0.428	0.428	33.0836		15.7981	0.428	20.4337	0.428	0.428	18.1159
															37.428	0.43	34.9529	0.43	0.43	36.1904		20.1943	0.43	20.1423	0.43	0.43	20.1683		35.2838	0.43	31.2074	0.43	0.43	33.2456		15.9	0.43	20.5914	0.43	0.43	18.2457
															37.546	0.432	35.1953	0.432	0.432	36.3707		20.3552	0.432	20.2664	0.432	0.432	20.3108		35.3902	0.432	31.4205	0.432	0.432	33.4054		15.9304	0.432	20.6532	0.432	0.432	18.2918
															37.7395	0.434	35.3226	0.434	0.434	36.531		20.4317	0.434	20.3544	0.434	0.434	20.3931		35.5913	0.434	31.6253	0.434	0.434	33.6083		15.961	0.434	20.7448	0.434	0.434	18.3529
															38.0179	0.436	35.478	0.436	0.436	36.748		20.5601	0.436	20.3737	0.436	0.436	20.4669		35.8222	0.436	31.7317	0.436	0.436	33.7769		16.1028	0.436	20.9271	0.436	0.436	18.515
															38.1892	0.438	35.7166	0.438	0.438	36.9529		20.7386	0.438	20.4924	0.438	0.438	20.6155		35.9344	0.438	31.8978	0.438	0.438	33.9161		16.1972	0.438	21.0197	0.438	0.438	18.6085
															38.3403	0.44	35.8885	0.44	0.44	37.1144		20.8099	0.44	20.6383	0.44	0.44	20.7241		36.0859	0.44	32.13	0.44	0.44	34.108		16.2011	0.44	21.0501	0.44	0.44	18.6256
															38.5885	0.442	36.0457	0.442	0.442	37.3171		20.8731	0.442	20.6858	0.442	0.442	20.7795		36.3464	0.442	32.2868	0.442	0.442	34.3166		16.2816	0.442	21.1642	0.442	0.442	18.7229
															38.7858	0.444	36.3022	0.444	0.444	37.544		21.0462	0.444	20.7824	0.444	0.444	20.9143		36.5346	0.444	32.462	0.444	0.444	34.4983		16.3795	0.444	21.2554	0.444	0.444	18.8175
															38.9311	0.446	36.5176	0.446	0.446	37.7243		21.1743	0.446	20.9583	0.446	0.446	21.0663		36.6847	0.446	32.7308	0.446	0.446	34.7077		16.3699	0.446	21.2735	0.446	0.446	18.8217
															39.1843	0.448	36.6438	0.448	0.448	37.9141		21.2346	0.448	21.0446	0.448	0.448	21.1396		36.9382	0.448	32.9322	0.448	0.448	34.9352		16.3873	0.448	21.3786	0.448	0.448	18.883
															39.4381	0.45	36.8427	0.45	0.45	38.1404		21.3841	0.45	21.1033	0.45	0.45	21.2437		37.169	0.45	33.0803	0.45	0.45	35.1247		16.4776	0.45	21.5255	0.45	0.45	19.0015
															39.5804	0.452	37.0657	0.452	0.452	38.323		21.5541	0.452	21.2404	0.452	0.452	21.3972		37.3131	0.452	33.3254	0.452	0.452	35.3193		16.505	0.452	21.5719	0.452	0.452	19.0385
															39.7894	0.454	37.1841	0.454	0.454	38.4868		21.6508	0.454	21.318	0.454	0.454	21.4844		37.524	0.454	33.5468	0.454	0.454	35.5354		16.5356	0.454	21.6486	0.454	0.454	19.0921
															40.0865	0.456	37.3209	0.456	0.456	38.7037		21.7948	0.456	21.3328	0.456	0.456	21.5638		37.7552	0.456	33.6486	0.456	0.456	35.7019		16.6635	0.456	21.8175	0.456	0.456	19.2405
															40.2885	0.458	37.5292	0.458	0.458	38.9088		21.9752	0.458	21.4521	0.458	0.458	21.7136		37.8838	0.458	33.8097	0.458	0.458	35.8467		16.745	0.458	21.9021	0.458	0.458	19.3236
															40.4621	0.46	37.6839	0.46	0.46	39.073		22.0497	0.46	21.5831	0.46	0.46	21.8164		38.047	0.46	34.0355	0.46	0.46	36.0412		16.7663	0.46	21.9335	0.46	0.46	19.3499
															40.7111	0.462	37.8442	0.462	0.462	39.2776		22.1164	0.462	21.6079	0.462	0.462	21.8621		38.2895	0.462	34.1615	0.462	0.462	36.2255		16.8797	0.462	22.0466	0.462	0.462	19.4631
															40.8993	0.464	38.098	0.464	0.464	39.4987		22.2691	0.464	21.6953	0.464	0.464	21.9822		38.4476	0.464	34.2934	0.464	0.464	36.3705		16.9894	0.464	22.1223	0.464	0.464	19.5558
															41.03	0.466	38.2973	0.466	0.466	39.6637		22.3614	0.466	21.8721	0.466	0.466	22.1168		38.5827	0.466	34.5391	0.466	0.466	36.5609		16.9773	0.466	22.1171	0.466	0.466	19.5472
															41.2493	0.468	38.4243	0.468	0.468	39.8368		22.4056	0.468	21.9582	0.468	0.468	22.1819		38.8231	0.468	34.7327	0.468	0.468	36.7779		17.0076	0.468	22.2041	0.468	0.468	19.6059
															41.4507	0.47	38.6486	0.47	0.47	40.0496		22.5566	0.47	22.0282	0.47	0.47	22.2924		39.0232	0.47	34.8672	0.47	0.47	36.9452		17.1108	0.47	22.3316	0.47	0.47	19.7212
															41.5541	0.472	38.8897	0.472	0.472	40.2219		22.7157	0.472	22.2002	0.472	0.472	22.458		39.1382	0.472	35.1055	0.472	0.472	37.1219		17.1211	0.472	22.3438	0.472	0.472	19.7324
															41.7466	0.474	39.0141	0.474	0.474	40.3803		22.793	0.474	22.3111	0.474	0.474	22.5521		39.3392	0.474	35.3472	0.474	0.474	37.3432		17.1268	0.474	22.3856	0.474	0.474	19.7562
															42.0137	0.476	39.169	0.476	0.476	40.5914		22.9434	0.476	22.3334	0.476	0.476	22.6384		39.5624	0.476	35.4805	0.476	0.476	37.5215		17.2522	0.476	22.5457	0.476	0.476	19.8989
															42.1732	0.478	39.402	0.478	0.478	40.7876		23.156	0.478	22.4494	0.478	0.478	22.8027		39.6731	0.478	35.665	0.478	0.478	37.669		17.3358	0.478	22.6486	0.478	0.478	19.9922
															42.339	0.48	39.556	0.48	0.48	40.9475		23.2529	0.48	22.5825	0.48	0.48	22.9177		39.8278	0.48	35.9178	0.48	0.48	37.8728		17.3457	0.48	22.7095	0.48	0.48	20.0276
															42.6168	0.482	39.6924	0.482	0.482	41.1546		23.3246	0.482	22.594	0.482	0.482	22.9593		40.0863	0.482	36.0803	0.482	0.482	38.0833		17.4552	0.482	22.8626	0.482	0.482	20.1589
															42.8175	0.484	39.9329	0.484	0.484	41.3752		23.4925	0.484	22.6405	0.484	0.484	23.0665		40.2657	0.484	36.2405	0.484	0.484	38.2531		17.5806	0.484	22.9865	0.484	0.484	20.2836
															42.9381	0.486	40.1371	0.486	0.486	41.5376		23.6142	0.486	22.7841	0.486	0.486	23.1991		40.4101	0.486	36.498	0.486	0.486	38.454		17.5767	0.486	23.0189	0.486	0.486	20.2978
															43.175	0.488	40.2674	0.488	0.488	41.7212		23.6713	0.488	22.8588	0.488	0.488	23.265		40.6691	0.488	36.7028	0.488	0.488	38.6859		17.5948	0.488	23.1321	0.488	0.488	20.3635
															43.4299	0.49	40.4853	0.49	0.49	41.9576		23.8102	0.49	22.908	0.49	0.49	23.3591		40.9167	0.49	36.8616	0.49	0.49	38.8892		17.6931	0.49	23.2859	0.49	0.49	20.4895
															43.5755	0.492	40.7269	0.492	0.492	42.1512		23.9573	0.492	23.0472	0.492	0.492	23.5022		41.0835	0.492	37.1243	0.492	0.492	39.1039		17.7164	0.492	23.3112	0.492	0.492	20.5138
															43.7825	0.494	40.8702	0.494	0.494	42.3263		24.0304	0.494	23.1519	0.494	0.494	23.5911		41.3177	0.494	37.3695	0.494	0.494	39.3436		17.7232	0.494	23.333	0.494	0.494	20.5281
															44.0774	0.496	41.0432	0.496	0.496	42.5603		24.1711	0.496	23.1993	0.496	0.496	23.6852		41.575	0.496	37.4962	0.496	0.496	39.5356		17.8346	0.496	23.458	0.496	0.496	20.6463
															44.2902	0.498	41.2727	0.498	0.498	42.7815		24.3708	0.498	23.3256	0.498	0.498	23.8482		41.7287	0.498	37.6885	0.498	0.498	39.7086		17.9116	0.498	23.5355	0.498	0.498	20.7236
															44.4953	0.5	41.416	0.5	0.5	42.9557		24.4646	0.5	23.4489	0.5	0.5	23.9568		41.9091	0.5	37.9497	0.5	0.5	39.9294		17.9134	0.5	23.5693	0.5	0.5	20.7414
															44.7887	0.502	41.5552	0.502	0.502	43.172		24.5406	0.502	23.4815	0.502	0.502	24.011		42.1682	0.502	38.0887	0.502	0.502	40.1284		18.0016	0.502	23.688	0.502	0.502	20.8448
															45.0089	0.504	41.804	0.504	0.504	43.4065		24.709	0.504	23.5871	0.504	0.504	24.1481		42.3439	0.504	38.203	0.504	0.504	40.2734		18.1196	0.504	23.7928	0.504	0.504	20.9562
															45.1474	0.506	42.0116	0.506	0.506	43.5795		24.8267	0.506	23.7711	0.506	0.506	24.2989		42.4853	0.506	38.4277	0.506	0.506	40.4565		18.1396	0.506	23.8258	0.506	0.506	20.9827
															45.3696	0.508	42.1526	0.508	0.508	43.7611		24.8763	0.508	23.8476	0.508	0.508	24.3619		42.7227	0.508	38.6146	0.508	0.508	40.6687		18.1804	0.508	23.9323	0.508	0.508	21.0564
															45.5887	0.51	42.3871	0.51	0.51	43.9879		25.0063	0.51	23.9042	0.51	0.51	24.4553		42.9302	0.51	38.7434	0.51	0.51	40.8368		18.273	0.51	24.0657	0.51	0.51	21.1694
															45.704	0.512	42.6387	0.512	0.512	44.1713		25.1498	0.512	24.073	0.512	0.512	24.6114		43.0695	0.512	38.9707	0.512	0.512	41.0201		18.2852	0.512	24.0897	0.512	0.512	21.1874
															45.8778	0.514	42.7923	0.514	0.514	44.3351		25.2224	0.514	24.1967	0.514	0.514	24.7096		43.3022	0.514	39.213	0.514	0.514	41.2576		18.3014	0.514	24.1451	0.514	0.514	21.2233
															46.1253	0.516	42.9787	0.516	0.516	44.552		25.3579	0.516	24.239	0.516	0.516	24.7985		43.5547	0.516	39.3646	0.516	0.516	41.4596		18.4285	0.516	24.2986	0.516	0.516	21.3636
															46.2881	0.518	43.2063	0.518	0.518	44.7472		25.5475	0.518	24.3614	0.518	0.518	24.9544		43.6761	0.518	39.5701	0.518	0.518	41.6231		18.4994	0.518	24.3761	0.518	0.518	21.4377
															46.4532	0.52	43.3293	0.52	0.52	44.8912		25.6377	0.52	24.4876	0.52	0.52	25.0626		43.821	0.52	39.8313	0.52	0.52	41.8261		18.4802	0.52	24.4247	0.52	0.52	21.4525
															46.7161	0.522	43.4477	0.522	0.522	45.0819		25.7229	0.522	24.5067	0.522	0.522	25.1148		44.0671	0.522	39.9905	0.522	0.522	42.0288		18.5686	0.522	24.5992	0.522	0.522	21.5839
															46.9156	0.524	43.6704	0.524	0.524	45.293		25.9011	0.524	24.5806	0.524	0.524	25.2409		44.2348	0.524	40.1438	0.524	0.524	42.1893		18.709	0.524	24.7592	0.524	0.524	21.7341
															47.048	0.526	43.8364	0.526	0.526	45.4422		26.0216	0.526	24.7393	0.526	0.526	25.3804		44.3558	0.526	40.3908	0.526	0.526	42.3733		18.7395	0.526	24.8142	0.526	0.526	21.7769
															47.2707	0.528	43.9353	0.528	0.528	45.603		26.0781	0.528	24.8051	0.528	0.528	25.4416		44.5812	0.528	40.5845	0.528	0.528	42.5828		18.7731	0.528	24.9369	0.528	0.528	21.855
															47.4857	0.53	44.1543	0.53	0.53	45.82		26.2228	0.53	24.8541	0.53	0.53	25.5384		44.8088	0.53	40.734	0.53	0.53	42.7714		18.8727	0.53	25.1047	0.53	0.53	21.9887
															47.6026	0.532	44.4105	0.532	0.532	46.0066		26.373	0.532	25.0167	0.532	0.532	25.6949		44.9842	0.532	40.9956	0.532	0.532	42.9899		18.9112	0.532	25.1569	0.532	0.532	22.0341
															47.7984	0.534	44.5566	0.534	0.534	46.1775		26.4393	0.534	25.1472	0.534	0.534	25.7932		45.2498	0.534	41.2628	0.534	0.534	43.2563		18.9376	0.534	25.2076	0.534	0.534	22.0726
															48.0823	0.536	44.731	0.536	0.536	46.4067		26.5709	0.536	25.2111	0.536	0.536	25.891		45.5448	0.536	41.4294	0.536	0.536	43.4871		19.0477	0.536	25.3448	0.536	0.536	22.1963
															48.2793	0.538	44.9758	0.538	0.538	46.6275		26.7691	0.538	25.3594	0.538	0.538	26.0642		45.7218	0.538	41.6536	0.538	0.538	43.6877		19.1132	0.538	25.4176	0.538	0.538	22.2654
															48.4767	0.54	45.1296	0.54	0.54	46.8031		26.8807	0.54	25.5051	0.54	0.54	26.1929		45.9135	0.54	41.9338	0.54	0.54	43.9236		19.1197	0.54	25.451	0.54	0.54	22.2853
															48.7822	0.542	45.2504	0.542	0.542	47.0163		26.9923	0.542	25.5326	0.542	0.542	26.2624		46.1892	0.542	42.1055	0.542	0.542	44.1474		19.2277	0.542	25.5808	0.542	0.542	22.4043
															49.0346	0.544	45.4593	0.544	0.544	47.247		27.1918	0.544	25.6063	0.544	0.544	26.399		46.3774	0.544	42.2627	0.544	0.544	44.32		19.3623	0.544	25.6911	0.544	0.544	22.5267
															49.2146	0.546	45.635	0.546	0.546	47.4248		27.3274	0.546	25.7625	0.546	0.546	26.545		46.5055	0.546	42.4977	0.546	0.546	44.5016		19.3996	0.546	25.7176	0.546	0.546	22.5586
															49.4699	0.548	45.7596	0.548	0.548	47.6147		27.3972	0.548	25.8303	0.548	0.548	26.6138		46.7196	0.548	42.6648	0.548	0.548	44.6922		19.4726	0.548	25.8148	0.548	0.548	22.6437
															49.7068	0.55	45.987	0.55	0.55	47.8469		27.5474	0.55	25.8837	0.55	0.55	26.7155		46.9255	0.55	42.7869	0.55	0.55	44.8562		19.6066	0.55	25.9389	0.55	0.55	22.7728
															49.8334	0.552	46.2408	0.552	0.552	48.0371		27.6854	0.552	26.0435	0.552	0.552	26.8644		47.0733	0.552	43.0246	0.552	0.552	45.0489		19.6476	0.552	25.9489	0.552	0.552	22.7982
															50.0141	0.554	46.4002	0.554	0.554	48.2071		27.7331	0.554	26.1666	0.554	0.554	26.9499		47.3017	0.554	43.2616	0.554	0.554	45.2816		19.6697	0.554	25.9782	0.554	0.554	22.8239
															50.2573	0.556	46.5984	0.556	0.556	48.4278		27.8554	0.556	26.2365	0.556	0.556	27.046		47.5568	0.556	43.3928	0.556	0.556	45.4748		19.7892	0.556	26.104	0.556	0.556	22.9466
															50.4002	0.558	46.8532	0.558	0.558	48.6267		28.0419	0.558	26.4098	0.558	0.558	27.2259		47.711	0.558	43.5952	0.558	0.558	45.6531		19.8568	0.558	26.1617	0.558	0.558	23.0092
															50.5364	0.56	47.0019	0.56	0.56	48.7692		28.1314	0.56	26.5861	0.56	0.56	27.3588		47.8919	0.56	43.8762	0.56	0.56	45.884		19.843	0.56	26.1799	0.56	0.56	23.0114
															50.7738	0.562	47.1221	0.562	0.562	48.948		28.229	0.562	26.6334	0.562	0.562	27.4312		48.1412	0.562	44.0604	0.562	0.562	46.1008		19.9249	0.562	26.3018	0.562	0.562	23.1134
															50.9662	0.564	47.3373	0.564	0.564	49.1517		28.4304	0.564	26.7144	0.564	0.564	27.5724		48.2953	0.564	44.2306	0.564	0.564	46.2629		20.0431	0.564	26.4161	0.564	0.564	23.2296
															51.1077	0.566	47.5047	0.566	0.566	49.3062		28.5644	0.566	26.8755	0.566	0.566	27.7199		48.414	0.566	44.4845	0.566	0.566	46.4493		20.0726	0.566	26.4631	0.566	0.566	23.2679
															51.3359	0.568	47.5999	0.568	0.568	49.4679		28.6234	0.568	26.9495	0.568	0.568	27.7865		48.6375	0.568	44.6777	0.568	0.568	46.6576		20.1448	0.568	26.5936	0.568	0.568	23.3692
															51.545	0.57	47.8003	0.57	0.57	49.6726		28.7695	0.57	26.998	0.57	0.57	27.8838		48.8393	0.57	44.8239	0.57	0.57	46.8316		20.2871	0.57	26.7535	0.57	0.57	23.5203
															51.6525	0.572	48.0382	0.572	0.572	49.8454		28.9063	0.572	27.1372	0.572	0.572	28.0217		48.9767	0.572	45.0823	0.572	0.572	47.0295		20.338	0.572	26.7971	0.572	0.572	23.5676
															51.8324	0.574	48.1705	0.574	0.574	50.0014		28.9403	0.574	27.2439	0.574	0.574	28.0921		49.2223	0.574	45.3391	0.574	0.574	47.2807		20.3627	0.574	26.8562	0.574	0.574	23.6094
															52.0742	0.576	48.3303	0.576	0.576	50.2022		29.0432	0.576	27.3105	0.576	0.576	28.1769		49.5195	0.576	45.488	0.576	0.576	47.5038		20.4798	0.576	27.006	0.576	0.576	23.7429
															52.2112	0.578	48.565	0.578	0.578	50.3881		29.2257	0.578	27.4792	0.578	0.578	28.3525		49.7149	0.578	45.7087	0.578	0.578	47.7118		20.5458	0.578	27.0827	0.578	0.578	23.8142
															52.3656	0.58	48.7161	0.58	0.58	50.5408		29.3261	0.58	27.6423	0.58	0.58	28.4842		49.9367	0.58	46.0113	0.58	0.58	47.974		20.5331	0.58	27.1126	0.58	0.58	23.8228
															52.6484	0.582	48.8331	0.582	0.582	50.7408		29.4333	0.582	27.6793	0.582	0.582	28.5563		50.2381	0.582	46.2129	0.582	0.582	48.2255		20.6128	0.582	27.2369	0.582	0.582	23.9249
															52.8841	0.584	49.035	0.584	0.584	50.9596		29.6508	0.584	27.7568	0.584	0.584	28.7038		50.4459	0.584	46.3941	0.584	0.584	48.42		20.7245	0.584	27.3503	0.584	0.584	24.0374
															53.0644	0.586	49.2007	0.586	0.586	51.1325		29.8218	0.586	27.9102	0.586	0.586	28.866		50.6037	0.586	46.6622	0.586	0.586	48.633		20.7554	0.586	27.3986	0.586	0.586	24.077
															53.3546	0.588	49.3025	0.588	0.588	51.3285		29.9196	0.588	27.9729	0.588	0.588	28.9463		50.8521	0.588	46.8651	0.588	0.588	48.8586		20.8393	0.588	27.5265	0.588	0.588	24.1829
															53.6391	0.59	49.4958	0.59	0.59	51.5675		30.0835	0.59	28.0175	0.59	0.59	29.0505		51.0751	0.59	47.0023	0.59	0.59	49.0387		20.99	0.59	27.672	0.59	0.59	24.331
															53.7909	0.592	49.7234	0.592	0.592	51.7572		30.2376	0.592	28.1628	0.592	0.592	29.2002		51.2286	0.592	47.2428	0.592	0.592	49.2357		21.0459	0.592	27.6878	0.592	0.592	24.3669
															53.9825	0.594	49.8745	0.594	0.594	51.9285		30.3042	0.594	28.2759	0.594	0.594	29.29		51.472	0.594	47.4894	0.594	0.594	49.4807		21.0888	0.594	27.7175	0.594	0.594	24.4031
															54.2408	0.596	50.0725	0.596	0.596	52.1567		30.424	0.596	28.3416	0.596	0.596	29.3828		51.7476	0.596	47.631	0.596	0.596	49.6893		21.2359	0.596	27.8433	0.596	0.596	24.5396
															54.399	0.598	50.3297	0.598	0.598	52.3644		30.5878	0.598	28.5133	0.598	0.598	29.5505		51.9203	0.598	47.8339	0.598	0.598	49.8771		21.322	0.598	27.8908	0.598	0.598	24.6064
															54.5421	0.6	50.5004	0.6	0.6	52.5213		30.6603	0.6	28.696	0.6	0.6	29.6782		52.1237	0.6	48.113	0.6	0.6	50.1183		21.3121	0.6	27.8854	0.6	0.6	24.5988
															54.7757	0.602	50.6641	0.602	0.602	52.7199		30.7567	0.602	28.761	0.602	0.602	29.7588		52.3967	0.602	48.3014	0.602	0.602	50.3491		21.3979	0.602	27.9884	0.602	0.602	24.6931
															54.9593	0.604	50.9151	0.604	0.604	52.9372		30.9677	0.604	28.8616	0.604	0.604	29.9147		52.5671	0.604	48.4789	0.604	0.604	50.523		21.5281	0.604	28.1031	0.604	0.604	24.8156
															55.1019	0.606	51.0913	0.606	0.606	53.0966		31.1205	0.606	29.0311	0.606	0.606	30.0758		52.6917	0.606	48.7425	0.606	0.606	50.7171		21.5641	0.606	28.156	0.606	0.606	24.8601
															55.3517	0.608	51.18	0.608	0.608	53.2659		31.2033	0.608	29.1014	0.608	0.608	30.1523		52.9052	0.608	48.9414	0.608	0.608	50.9233		21.632	0.608	28.2858	0.608	0.608	24.9589
															55.5872	0.61	51.3719	0.61	0.61	53.4795		31.3698	0.61	29.1455	0.61	0.61	30.2577		53.0785	0.61	49.0737	0.61	0.61	51.0761		21.7782	0.61	28.4557	0.61	0.61	25.1169
															55.6999	0.612	51.5947	0.612	0.612	53.6473		31.5298	0.612	29.293	0.612	0.612	30.4114		53.1813	0.612	49.3006	0.612	0.612	51.2409		21.8517	0.612	28.5221	0.612	0.612	25.1869
															55.8712	0.614	51.7153	0.614	0.614	53.7932		31.5874	0.614	29.4093	0.614	0.614	30.4984		53.3923	0.614	49.5359	0.614	0.614	51.4641		21.9011	0.614	28.5957	0.614	0.614	25.2484
															56.113	0.616	51.8747	0.616	0.616	53.9938		31.6902	0.616	29.4614	0.616	0.616	30.5758		53.6491	0.616	49.6879	0.616	0.616	51.6685		22.0294	0.616	28.7408	0.616	0.616	25.3851
															56.2511	0.618	52.104	0.618	0.618	54.1775		31.8464	0.618	29.6026	0.618	0.618	30.7245		53.8054	0.618	49.9133	0.618	0.618	51.8593		22.1007	0.618	28.7984	0.618	0.618	25.4496
															56.3828	0.62	52.2504	0.62	0.62	54.3166		31.9142	0.62	29.7618	0.62	0.62	30.838		54.0064	0.62	50.2065	0.62	0.62	52.1064		22.0905	0.62	28.805	0.62	0.62	25.4477
															56.6234	0.622	52.3852	0.622	0.622	54.5043		31.9967	0.622	29.8212	0.622	0.622	30.9089		54.3158	0.622	50.4079	0.622	0.622	52.3619		22.1645	0.622	28.9035	0.622	0.622	25.534
															56.8197	0.624	52.6095	0.624	0.624	54.7146		32.1946	0.624	29.9146	0.624	0.624	31.0546		54.5438	0.624	50.6154	0.624	0.624	52.5796		22.2652	0.624	28.9898	0.624	0.624	25.6275
															56.9739	0.626	52.7681	0.626	0.626	54.871		32.3526	0.626	30.0635	0.626	0.626	31.208		54.7093	0.626	50.9141	0.626	0.626	52.8117		22.2751	0.626	29.0165	0.626	0.626	25.6458
															57.2552	0.628	52.8452	0.628	0.628	55.0502		32.4551	0.628	30.1215	0.628	0.628	31.2883		54.957	0.628	51.13	0.628	0.628	53.0435		22.3326	0.628	29.1441	0.628	0.628	25.7383
															57.5461	0.63	53.0243	0.63	0.63	55.2852		32.6405	0.63	30.1717	0.63	0.63	31.4061		55.1843	0.63	51.2645	0.63	0.63	53.2244		22.4745	0.63	29.3177	0.63	0.63	25.8961
															57.7111	0.632	53.2363	0.632	0.632	55.4737		32.8243	0.632	30.3187	0.632	0.632	31.5715		55.3373	0.632	51.4931	0.632	0.632	53.4152		22.5487	0.632	29.3732	0.632	0.632	25.9609
															57.9257	0.634	53.3555	0.634	0.634	55.6406		32.9226	0.634	30.4133	0.634	0.634	31.668		55.5612	0.634	51.7215	0.634	0.634	53.6413		22.6149	0.634	29.4345	0.634	0.634	26.0247
															58.2175	0.636	53.522	0.636	0.636	55.8698		33.0696	0.636	30.4521	0.636	0.636	31.7609		55.8137	0.636	51.8438	0.636	0.636	53.8288		22.7711	0.636	29.5854	0.636	0.636	26.1782
															58.4014	0.638	53.768	0.638	0.638	56.0847		33.2506	0.638	30.6118	0.638	0.638	31.9312		55.9783	0.638	52.0264	0.638	0.638	54.0023		22.8716	0.638	29.6586	0.638	0.638	26.2651
															58.5538	0.64	53.9386	0.64	0.64	56.2462		33.3244	0.64	30.7941	0.64	0.64	32.0593		56.1861	0.64	52.2897	0.64	0.64	54.2379		22.899	0.64	29.6694	0.64	0.64	26.2842
															58.8028	0.642	54.0965	0.642	0.642	56.4497		33.4045	0.642	30.8568	0.642	0.642	32.1307		56.4787	0.642	52.4798	0.642	0.642	54.4792		23.0189	0.642	29.76	0.642	0.642	26.3895
															59.0063	0.644	54.3435	0.644	0.644	56.6749		33.5906	0.644	30.9623	0.644	0.644	32.2764		56.6742	0.644	52.6725	0.644	0.644	54.6734		23.1465	0.644	29.8379	0.644	0.644	26.4922
															59.1422	0.646	54.5292	0.646	0.646	56.8357		33.7317	0.646	31.1526	0.646	0.646	32.4422		56.8125	0.646	52.9439	0.646	0.646	54.8782		23.1553	0.646	29.8584	0.646	0.646	26.5069
															59.3716	0.648	54.6318	0.648	0.648	57.0017		33.8321	0.648	31.2451	0.648	0.648	32.5386		57.0418	0.648	53.1497	0.648	0.648	55.0958		23.2096	0.648	29.9792	0.648	0.648	26.5944
															59.6121	0.65	54.8227	0.65	0.65	57.2174		34.0294	0.65	31.299	0.65	0.65	32.6642		57.2425	0.65	53.3122	0.65	0.65	55.2773		23.3543	0.65	30.1481	0.65	0.65	26.7512
															59.7522	0.652	55.0307	0.652	0.652	57.3915		34.2153	0.652	31.4502	0.652	0.652	32.8328		57.3512	0.652	53.5723	0.652	0.652	55.4618		23.4162	0.652	30.2057	0.652	0.652	26.8109
															59.945	0.654	55.1423	0.654	0.654	57.5437		34.3062	0.654	31.5692	0.654	0.654	32.9377		57.5288	0.654	53.8059	0.654	0.654	55.6673		23.4543	0.654	30.2757	0.654	0.654	26.865
															60.2026	0.656	55.3102	0.656	0.656	57.7564		34.4576	0.656	31.6211	0.656	0.656	33.0393		57.7512	0.656	53.9347	0.656	0.656	55.8429		23.5919	0.656	30.44	0.656	0.656	27.0159
															60.3647	0.658	55.5608	0.658	0.658	57.9628		34.6451	0.658	31.7666	0.658	0.658	33.2059		57.8948	0.658	54.15	0.658	0.658	56.0224		23.6841	0.658	30.5357	0.658	0.658	27.1099
															60.5203	0.66	55.7177	0.66	0.66	58.119		34.7012	0.66	31.9378	0.66	0.66	33.3195		58.0767	0.66	54.441	0.66	0.66	56.2589		23.687	0.66	30.5736	0.66	0.66	27.1303
															60.7702	0.662	55.8501	0.662	0.662	58.3102		34.7528	0.662	32.009	0.662	0.662	33.3809		58.3533	0.662	54.6218	0.662	0.662	56.4875		23.7626	0.662	30.6845	0.662	0.662	27.2235
															60.9583	0.664	56.0881	0.664	0.664	58.5232		34.9267	0.664	32.1171	0.664	0.664	33.5219		58.5676	0.664	54.7957	0.664	0.664	56.6817		23.8536	0.664	30.7742	0.664	0.664	27.3139
															61.0873	0.666	56.2716	0.666	0.666	58.6795		35.059	0.666	32.2957	0.666	0.666	33.6773		58.7493	0.666	55.0776	0.666	0.666	56.9134		23.8473	0.666	30.8002	0.666	0.666	27.3238
															61.3331	0.668	56.3493	0.668	0.668	58.8412		35.1373	0.668	32.3872	0.668	0.668	33.7623		59.0172	0.668	55.3045	0.668	0.668	57.1609		23.8812	0.668	30.9102	0.668	0.668	27.3957
															61.5964	0.67	56.5042	0.67	0.67	59.0503		35.3225	0.67	32.4521	0.67	0.67	33.8873		59.2534	0.67	55.4641	0.67	0.67	57.3587		23.9862	0.67	31.0521	0.67	0.67	27.5191
															61.7591	0.672	56.697	0.672	0.672	59.2281		35.5271	0.672	32.5968	0.672	0.672	34.0619		59.4116	0.672	55.7119	0.672	0.672	57.5617		24.0254	0.672	31.0925	0.672	0.672	27.5589
															61.9894	0.674	56.8069	0.674	0.674	59.3981		35.6445	0.674	32.6977	0.674	0.674	34.1711		59.6454	0.674	55.9509	0.674	0.674	57.7981		24.0853	0.674	31.1654	0.674	0.674	27.6253
															62.2939	0.676	56.9612	0.676	0.676	59.6275		35.8124	0.676	32.758	0.676	0.676	34.2852		59.9106	0.676	56.0812	0.676	0.676	57.9959		24.2599	0.676	31.3223	0.676	0.676	27.7911
															62.4869	0.678	57.1977	0.678	0.678	59.8423		36.0249	0.678	32.9261	0.678	0.678	34.4755		60.0799	0.678	56.2735	0.678	0.678	58.1767		24.3679	0.678	31.3902	0.678	0.678	27.8791
															62.6594	0.68	57.3692	0.68	0.68	60.0143		36.122	0.68	33.0956	0.68	0.68	34.6088		60.2783	0.68	56.5454	0.68	0.68	58.4119		24.3836	0.68	31.4125	0.68	0.68	27.8981
															62.9344	0.682	57.5339	0.682	0.682	60.2341		36.2033	0.682	33.1614	0.682	0.682	34.6823		60.5627	0.682	56.7282	0.682	0.682	58.6454		24.5016	0.682	31.5262	0.682	0.682	28.0139
															63.1468	0.684	57.7963	0.684	0.684	60.4715		36.3793	0.684	33.3036	0.684	0.684	34.8415		60.7766	0.684	56.9013	0.684	0.684	58.839		24.6444	0.684	31.6072	0.684	0.684	28.1258
															63.2773	0.686	58.0104	0.686	0.686	60.6438		36.51	0.686	33.5367	0.686	0.686	35.0233		60.9515	0.686	57.1735	0.686	0.686	59.0625		24.6638	0.686	31.6059	0.686	0.686	28.1348
															63.5096	0.688	58.1433	0.688	0.688	60.8265		36.5903	0.688	33.6564	0.688	0.688	35.1234		61.1993	0.688	57.4061	0.688	0.688	59.3027		24.7124	0.688	31.6975	0.688	0.688	28.2049
															63.7674	0.69	58.3553	0.69	0.69	61.0614		36.7603	0.69	33.7327	0.69	0.69	35.2465		61.404	0.69	57.5834	0.69	0.69	59.4937		24.8473	0.69	31.8384	0.69	0.69	28.3428
															63.9231	0.692	58.577	0.692	0.692	61.25		36.9357	0.692	33.9067	0.692	0.692	35.4212		61.5374	0.692	57.8415	0.692	0.692	59.6895		24.9148	0.692	31.8754	0.692	0.692	28.3951
															64.121	0.694	58.6946	0.694	0.694	61.4078		37.0382	0.694	34.045	0.694	0.694	35.5416		61.7493	0.694	58.087	0.694	0.694	59.9182		24.9786	0.694	31.9392	0.694	0.694	28.4589
															64.392	0.696	58.8518	0.696	0.696	61.6219		37.2047	0.696	34.1138	0.696	0.696	35.6592		61.9747	0.696	58.2301	0.696	0.696	60.1024		25.1503	0.696	32.1004	0.696	0.696	28.6253
															64.5774	0.698	59.0755	0.698	0.698	61.8264		37.4041	0.698	34.2656	0.698	0.698	35.8349		62.0933	0.698	58.4346	0.698	0.698	60.2639		25.2687	0.698	32.181	0.698	0.698	28.7249
															64.735	0.7	59.2133	0.7	0.7	61.9742		37.4806	0.7	34.4328	0.7	0.7	35.9567		62.2601	0.7	58.7095	0.7	0.7	60.4848		25.2841	0.7	32.2007	0.7	0.7	28.7424
															64.9566	0.702	59.351	0.702	0.702	62.1538		37.5526	0.702	34.511	0.702	0.702	36.0318		62.5296	0.702	58.897	0.702	0.702	60.7133		25.3703	0.702	32.3073	0.702	0.702	28.8388
															65.1191	0.704	59.6049	0.704	0.704	62.362		37.7211	0.704	34.6437	0.704	0.704	36.1824		62.7201	0.704	59.0873	0.704	0.704	60.9037		25.4786	0.704	32.3947	0.704	0.704	28.9367
															65.2397	0.706	59.809	0.706	0.706	62.5244		37.824	0.706	34.8433	0.706	0.706	36.3336		62.8741	0.706	59.3745	0.706	0.706	61.1243		25.4808	0.706	32.3944	0.706	0.706	28.9376
															65.4606	0.708	59.9282	0.708	0.708	62.6944		37.87	0.708	34.944	0.708	0.708	36.407		63.1369	0.708	59.6099	0.708	0.708	61.3734		25.4993	0.708	32.4652	0.708	0.708	28.9823
															65.6758	0.71	60.1445	0.71	0.71	62.9102		38.0312	0.71	35.0206	0.71	0.71	36.5259		63.3893	0.71	59.7961	0.71	0.71	61.5927		25.5786	0.71	32.5841	0.71	0.71	29.0813
															65.8095	0.712	60.3865	0.712	0.712	63.098		38.216	0.712	35.1822	0.712	0.712	36.6991		63.5706	0.712	60.0786	0.712	0.712	61.8246		25.5954	0.712	32.6133	0.712	0.712	29.1043
															66.044	0.714	60.5125	0.714	0.714	63.2782		38.314	0.714	35.2927	0.714	0.714	36.8034		63.8272	0.714	60.343	0.714	0.714	62.0851		25.6245	0.714	32.6693	0.714	0.714	29.1469
															66.3663	0.716	60.6644	0.716	0.716	63.5153		38.4735	0.716	35.3438	0.716	0.716	36.9086		64.109	0.716	60.4832	0.716	0.716	62.2961		25.7617	0.716	32.8195	0.716	0.716	29.2906
															66.5775	0.718	60.8933	0.718	0.718	63.7354		38.7017	0.718	35.4925	0.718	0.718	37.0971		64.2842	0.718	60.6672	0.718	0.718	62.4757		25.8508	0.718	32.9011	0.718	0.718	29.376
															66.766	0.72	61.052	0.72	0.72	63.909		38.8353	0.72	35.6499	0.72	0.72	37.2426		64.4875	0.72	60.9112	0.72	0.72	62.6994		25.8686	0.72	32.9408	0.72	0.72	29.4047
															67.0512	0.722	61.2034	0.722	0.722	64.1273		38.9487	0.722	35.7016	0.722	0.722	37.3251		64.7792	0.722	61.0613	0.722	0.722	62.9202		25.9863	0.722	33.0772	0.722	0.722	29.5318
															67.276	0.724	61.4512	0.724	0.724	64.3636		39.1409	0.724	35.8105	0.724	0.724	37.4757		64.9946	0.724	61.2061	0.724	0.724	63.1004		26.1267	0.724	33.1888	0.724	0.724	29.6577
															67.4226	0.726	61.6542	0.726	0.726	64.5384		39.2773	0.726	36.0014	0.726	0.726	37.6393		65.168	0.726	61.4408	0.726	0.726	63.3044		26.1567	0.726	33.2085	0.726	0.726	29.6826
															67.6514	0.728	61.7973	0.728	0.728	64.7243		39.3575	0.728	36.1018	0.728	0.728	37.7297		65.4312	0.728	61.627	0.728	0.728	63.5291		26.218	0.728	33.3079	0.728	0.728	29.7629
															67.879	0.73	62.0374	0.73	0.73	64.9582		39.5245	0.73	36.1844	0.73	0.73	37.8545		65.6714	0.73	61.7774	0.73	0.73	63.7244		26.355	0.73	33.4623	0.73	0.73	29.9087
															68.0108	0.732	62.2863	0.732	0.732	65.1486		39.6876	0.732	36.3585	0.732	0.732	38.023		65.8359	0.732	62.0377	0.732	0.732	63.9368		26.4153	0.732	33.5208	0.732	0.732	29.968
															68.2132	0.734	62.4214	0.734	0.734	65.3173		39.7667	0.734	36.485	0.734	0.734	38.1259		66.0689	0.734	62.2897	0.734	0.734	64.1793		26.4638	0.734	33.595	0.734	0.734	30.0294
															68.4939	0.736	62.5967	0.736	0.736	65.5453		39.9159	0.736	36.5553	0.736	0.736	38.2356		66.3145	0.736	62.4317	0.736	0.736	64.3731		26.6193	0.736	33.7681	0.736	0.736	30.1937
															68.6752	0.738	62.8412	0.738	0.738	65.7582		40.1218	0.738	36.7306	0.738	0.738	38.4262		66.4436	0.738	62.6353	0.738	0.738	64.5395		26.7338	0.738	33.8831	0.738	0.738	30.3085
															68.8332	0.74	62.9894	0.74	0.74	65.9113		40.223	0.74	36.9128	0.74	0.74	38.5679		66.6007	0.74	62.9101	0.74	0.74	64.7554		26.7668	0.74	33.9447	0.74	0.74	30.3558
															69.0747	0.742	63.1227	0.742	0.742	66.0987		40.3218	0.742	36.9724	0.742	0.742	38.6471		66.8487	0.742	63.0994	0.742	0.742	64.9741		26.8776	0.742	34.0776	0.742	0.742	30.4776
															69.2597	0.744	63.3668	0.744	0.744	66.3132		40.5135	0.744	37.0811	0.744	0.744	38.7973		67.0193	0.744	63.2948	0.744	0.744	65.1571		27.0006	0.744	34.1783	0.744	0.744	30.5895
															69.3811	0.746	63.5721	0.746	0.746	66.4766		40.6295	0.746	37.2875	0.746	0.746	38.9585		67.1538	0.746	63.5824	0.746	0.746	65.3681		27.0229	0.746	34.1943	0.746	0.746	30.6086
															69.5891	0.748	63.7034	0.748	0.748	66.6463		40.6707	0.748	37.4159	0.748	0.748	39.0433		67.3987	0.748	63.8122	0.748	0.748	65.6054		27.0817	0.748	34.2762	0.748	0.748	30.679
															69.7966	0.75	63.9257	0.75	0.75	66.8612		40.8085	0.75	37.5137	0.75	0.75	39.1611		67.6316	0.75	64.0007	0.75	0.75	65.8161		27.1953	0.75	34.3807	0.75	0.75	30.788
															69.9111	0.752	64.1638	0.752	0.752	67.0375		40.9538	0.752	37.6864	0.752	0.752	39.3201		67.7841	0.752	64.291	0.752	0.752	66.0375		27.2091	0.752	34.3777	0.752	0.752	30.7934
															70.0999	0.754	64.288	0.754	0.754	67.1939		41.0118	0.754	37.8099	0.754	0.754	39.4109		68.0209	0.754	64.5568	0.754	0.754	66.2889		27.2201	0.754	34.4115	0.754	0.754	30.8158
															70.372	0.756	64.4379	0.756	0.756	67.4049		41.141	0.756	37.8803	0.756	0.756	39.5107		68.3057	0.756	64.708	0.756	0.756	66.5069		27.357	0.756	34.5584	0.756	0.756	30.9577
															70.5598	0.758	64.6455	0.758	0.758	67.6027		41.3376	0.758	38.0418	0.758	0.758	39.6897		68.4814	0.758	64.9277	0.758	0.758	66.7045		27.4466	0.758	34.6391	0.758	0.758	31.0429
															70.7511	0.76	64.7608	0.76	0.76	67.756		41.4371	0.76	38.19	0.76	0.76	39.8135		68.657	0.76	65.2059	0.76	0.76	66.9315		27.4487	0.76	34.6706	0.76	0.76	31.0596
															71.0382	0.762	64.8718	0.762	0.762	67.955		41.5419	0.762	38.2199	0.762	0.762	39.8809		68.9155	0.762	65.3708	0.762	0.762	67.1432		27.5559	0.762	34.8015	0.762	0.762	31.1787
															71.2568	0.764	65.1047	0.764	0.764	68.1808		41.7563	0.764	38.3168	0.764	0.764	40.0365		69.1253	0.764	65.5296	0.764	0.764	67.3275		27.7046	0.764	34.9259	0.764	0.764	31.3152
															71.4071	0.766	65.3037	0.766	0.766	68.3554		41.9049	0.766	38.5077	0.766	0.766	40.2063		69.3088	0.766	65.7887	0.766	0.766	67.5487		27.7515	0.766	34.9707	0.766	0.766	31.3611
															71.6516	0.768	65.4268	0.768	0.768	68.5392		41.9713	0.768	38.6091	0.768	0.768	40.2902		69.5735	0.768	65.9952	0.768	0.768	67.7844		27.8345	0.768	35.0754	0.768	0.768	31.4549
															71.8817	0.77	65.6541	0.77	0.77	68.7679		42.1267	0.77	38.6961	0.77	0.77	40.4114		69.8169	0.77	66.1466	0.77	0.77	67.9818		27.9859	0.77	35.2001	0.77	0.77	31.593
															71.986	0.772	65.9289	0.772	0.772	68.9575		42.2997	0.772	38.8871	0.772	0.772	40.5934		70.0067	0.772	66.3953	0.772	0.772	68.201		28.0374	0.772	35.216	0.772	0.772	31.6267
															72.1568	0.774	66.1041	0.774	0.774	69.1305		42.3978	0.774	39.0331	0.774	0.774	40.7155		70.2814	0.774	66.6483	0.774	0.774	68.4649		28.0716	0.774	35.2583	0.774	0.774	31.665
															72.4231	0.776	66.2917	0.776	0.776	69.3574		42.5578	0.776	39.1155	0.776	0.776	40.8366		70.5685	0.776	66.8154	0.776	0.776	68.692		28.2201	0.776	35.399	0.776	0.776	31.8095
															72.5979	0.778	66.5281	0.778	0.778	69.563		42.7672	0.778	39.292	0.778	0.778	41.0296		70.7371	0.778	67.0447	0.778	0.778	68.8909		28.3173	0.778	35.4744	0.778	0.778	31.8958
															72.7574	0.78	66.6813	0.78	0.78	69.7194		42.8783	0.78	39.4636	0.78	0.78	41.1709		70.9224	0.78	67.3172	0.78	0.78	69.1198		28.324	0.78	35.5173	0.78	0.78	31.9207
															73.0202	0.782	66.8257	0.782	0.782	69.923		43.0005	0.782	39.5155	0.782	0.782	41.258		71.1718	0.782	67.483	0.782	0.782	69.3274		28.4365	0.782	35.6668	0.782	0.782	32.0517
															73.2364	0.784	67.0574	0.784	0.784	70.1469		43.2208	0.784	39.623	0.784	0.784	41.4219		71.3249	0.784	67.6564	0.784	0.784	69.4906		28.5934	0.784	35.8055	0.784	0.784	32.1994
															73.3817	0.786	67.2244	0.786	0.786	70.303		43.3603	0.786	39.8115	0.786	0.786	41.5859		71.4404	0.786	67.9285	0.786	0.786	69.6845		28.6386	0.786	35.8694	0.786	0.786	32.254
															73.6117	0.788	67.3171	0.788	0.788	70.4644		43.4213	0.788	39.9104	0.788	0.788	41.6658		71.6591	0.788	68.1376	0.788	0.788	69.8983		28.7048	0.788	36.0021	0.788	0.788	32.3534
															73.8361	0.79	67.5236	0.79	0.79	70.6799		43.5679	0.79	40.007	0.79	0.79	41.7874		71.8593	0.79	68.2951	0.79	0.79	70.0772		28.8407	0.79	36.1476	0.79	0.79	32.4942
															73.9415	0.792	67.765	0.792	0.792	70.8532		43.7038	0.792	40.2131	0.792	0.792	41.9585		71.9977	0.792	68.567	0.792	0.792	70.2823		28.8901	0.792	36.1624	0.792	0.792	32.5262
															74.0959	0.794	67.8933	0.794	0.794	70.9946		43.747	0.794	40.3722	0.794	0.794	42.0596		72.2342	0.794	68.8494	0.794	0.794	70.5418		28.9164	0.794	36.1873	0.794	0.794	32.5519
															74.3368	0.796	68.0492	0.796	0.796	71.193		43.864	0.796	40.4632	0.796	0.796	42.1636		72.5083	0.796	69.0322	0.796	0.796	70.7702		29.0333	0.796	36.3053	0.796	0.796	32.6693
															74.5063	0.798	68.2771	0.798	0.798	71.3917		44.0462	0.798	40.6401	0.798	0.798	42.3432		72.6845	0.798	69.2725	0.798	0.798	70.9785		29.0996	0.798	36.3504	0.798	0.798	32.725
															74.671	0.8	68.4167	0.8	0.8	71.5438		44.1292	0.8	40.8123	0.8	0.8	42.4708		72.8981	0.8	69.5778	0.8	0.8	71.238		29.0995	0.8	36.3505	0.8	0.8	32.725
															74.9268	0.802	68.5332	0.802	0.802	71.73		44.2213	0.802	40.8714	0.802	0.802	42.5463		73.1942	0.802	69.7814	0.802	0.802	71.4878		29.2069	0.802	36.4513	0.802	0.802	32.8291
															75.1424	0.804	68.75	0.804	0.804	71.9462		44.4284	0.804	40.9795	0.804	0.804	42.704		73.395	0.804	69.957	0.804	0.804	71.676		29.3397	0.804	36.544	0.804	0.804	32.9419
															75.3169	0.806	68.9259	0.806	0.806	72.1214		44.5821	0.806	41.153	0.806	0.806	42.8676		73.5461	0.806	70.2007	0.806	0.806	71.8734		29.3642	0.806	36.5651	0.806	0.806	32.9646
															75.5804	0.808	69.0292	0.808	0.808	72.3048		44.6696	0.808	41.2335	0.808	0.808	42.9516		73.7974	0.808	70.3829	0.808	0.808	72.0901		29.4344	0.808	36.6677	0.808	0.808	33.0511
															75.817	0.81	69.2374	0.81	0.81	72.5272		44.8408	0.81	41.3187	0.81	0.81	43.0798		74.035	0.81	70.5118	0.81	0.81	72.2734		29.5877	0.81	36.8147	0.81	0.81	33.2012
															75.9413	0.812	69.4896	0.812	0.812	72.7154		45.0074	0.812	41.514	0.812	0.812	43.2607		74.2026	0.812	70.7275	0.812	0.812	72.465		29.6506	0.812	36.8494	0.812	0.812	33.25
															76.1404	0.814	69.6457	0.814	0.814	72.893		45.086	0.814	41.6529	0.814	0.814	43.3695		74.4466	0.814	70.94	0.814	0.814	72.6933		29.6898	0.814	36.8803	0.814	0.814	33.2851
															76.4094	0.816	69.8303	0.816	0.816	73.1198		45.2283	0.816	41.722	0.816	0.816	43.4751		74.72	0.816	71.0795	0.816	0.816	72.8997		29.8287	0.816	37.0009	0.816	0.816	33.4148
															76.5695	0.818	70.0761	0.818	0.818	73.3228		45.4351	0.818	41.895	0.818	0.818	43.665		74.9032	0.818	71.3005	0.818	0.818	73.1018		29.9171	0.818	37.0775	0.818	0.818	33.4973
															76.7278	0.82	70.2288	0.82	0.82	73.4783		45.554	0.82	42.0797	0.82	0.82	43.8169		75.1183	0.82	71.5794	0.82	0.82	73.3489		29.9242	0.82	37.1212	0.82	0.82	33.5227
															76.9994	0.822	70.358	0.822	0.822	73.6787		45.6716	0.822	42.1439	0.822	0.822	43.9078		75.3955	0.822	71.7561	0.822	0.822	73.5758		30.0321	0.822	37.2454	0.822	0.822	33.6387
															77.213	0.824	70.582	0.824	0.824	73.8975		45.882	0.824	42.248	0.824	0.824	44.065		75.5704	0.824	71.9342	0.824	0.824	73.7523		30.1784	0.824	37.3521	0.824	0.824	33.7652
															77.3477	0.826	70.7579	0.826	0.826	74.0528		46.0441	0.826	42.4376	0.826	0.826	44.2408		75.7027	0.826	72.1992	0.826	0.826	73.9509		30.224	0.826	37.3959	0.826	0.826	33.8099
															77.5706	0.828	70.8632	0.828	0.828	74.2169		46.1566	0.828	42.5519	0.828	0.828	44.3542		75.9292	0.828	72.3923	0.828	0.828	74.1607		30.3013	0.828	37.5188	0.828	0.828	33.91
															77.7906	0.83	71.0712	0.83	0.83	74.4309		46.3436	0.83	42.6527	0.83	0.83	44.4982		76.1301	0.83	72.5362	0.83	0.83	74.3332		30.4495	0.83	37.6677	0.83	0.83	34.0586
															77.8929	0.832	71.3123	0.832	0.832	74.6026		46.4985	0.832	42.844	0.832	0.832	44.6713		76.2715	0.832	72.7904	0.832	0.832	74.531		30.5145	0.832	37.6944	0.832	0.832	34.1045
															78.038	0.834	71.4636	0.834	0.834	74.7508		46.5522	0.834	42.9942	0.834	0.834	44.7732		76.5126	0.834	73.0423	0.834	0.834	74.7774		30.5575	0.834	37.7223	0.834	0.834	34.1399
															78.2526	0.836	71.6629	0.836	0.836	74.9578		46.6755	0.836	43.0988	0.836	0.836	44.8871		76.7875	0.836	73.2029	0.836	0.836	74.9952		30.6858	0.836	37.8329	0.836	0.836	34.2593
															78.3859	0.838	71.9277	0.838	0.838	75.1568		46.8544	0.838	43.2963	0.838	0.838	45.0754		76.9574	0.838	73.4518	0.838	0.838	75.2046		30.7544	0.838	37.883	0.838	0.838	34.3187
															78.5272	0.84	72.0848	0.84	0.84	75.306		46.9201	0.84	43.4804	0.84	0.84	45.2002		77.159	0.84	73.7823	0.84	0.84	75.4706		30.742	0.84	37.9011	0.84	0.84	34.3215
															78.7837	0.842	72.2086	0.842	0.842	75.4961		46.9861	0.842	43.5495	0.842	0.842	45.2678		77.443	0.842	74.0057	0.842	0.842	75.7243		30.8295	0.842	38.014	0.842	0.842	34.4217
															79.0027	0.844	72.4271	0.844	0.844	75.7149		47.1735	0.844	43.6734	0.844	0.844	45.4235		77.6269	0.844	74.2024	0.844	0.844	75.9147		30.9539	0.844	38.1155	0.844	0.844	34.5347
															79.1667	0.846	72.5917	0.846	0.846	75.8792		47.3259	0.846	43.8651	0.846	0.846	45.5955		77.7471	0.846	74.4744	0.846	0.846	76.1108		30.988	0.846	38.1532	0.846	0.846	34.5706
															79.4265	0.848	72.6687	0.848	0.848	76.0476		47.4159	0.848	43.9468	0.848	0.848	45.6814		77.9537	0.848	74.6854	0.848	0.848	76.3196		31.0733	0.848	38.2746	0.848	0.848	34.6739
															79.6904	0.85	72.8355	0.85	0.85	76.2629		47.5866	0.85	44.0108	0.85	0.85	45.7987		78.1477	0.85	74.8357	0.85	0.85	76.4917		31.2368	0.85	38.4279	0.85	0.85	34.8324
															79.8481	0.852	73.0455	0.852	0.852	76.4468		47.7623	0.852	44.1875	0.852	0.852	45.9749		78.2838	0.852	75.0581	0.852	0.852	76.6709		31.3185	0.852	38.4679	0.852	0.852	34.8932
															80.0462	0.854	73.1843	0.854	0.854	76.6153		47.8515	0.854	44.3306	0.854	0.854	46.091		78.5115	0.854	75.2595	0.854	0.854	76.8855		31.4023	0.854	38.523	0.854	0.854	34.9626
															80.2985	0.856	73.3768	0.856	0.856	76.8377		47.983	0.856	44.4196	0.856	0.856	46.2013		78.782	0.856	75.3712	0.856	0.856	77.0766		31.5991	0.856	38.6676	0.856	0.856	35.1334
															80.453	0.858	73.6399	0.858	0.858	77.0464		48.1561	0.858	44.6065	0.858	0.858	46.3813		78.9626	0.858	75.5623	0.858	0.858	77.2625		31.7228	0.858	38.7386	0.858	0.858	35.2307
															80.597	0.86	73.8157	0.86	0.86	77.2063		48.2439	0.86	44.7946	0.86	0.86	46.5193		79.175	0.86	75.8239	0.86	0.86	77.4995		31.7299	0.86	38.7649	0.86	0.86	35.2474
															80.8317	0.862	73.9773	0.862	0.862	77.4045		48.3457	0.862	44.8722	0.862	0.862	46.609		79.4675	0.862	75.9913	0.862	0.862	77.7294		31.8338	0.862	38.8929	0.862	0.862	35.3634
															81.0099	0.864	74.2283	0.864	0.864	77.6191		48.5422	0.864	45.0054	0.864	0.864	46.7738		79.6741	0.864	76.1648	0.864	0.864	77.9194		31.9874	0.864	39.0148	0.864	0.864	35.5011
															81.1331	0.866	74.4115	0.866	0.866	77.7723		48.6874	0.866	45.2092	0.866	0.866	46.9483		79.8247	0.866	76.4323	0.866	0.866	78.1285		32.0295	0.866	39.0585	0.866	0.866	35.544
															81.3576	0.868	74.5072	0.868	0.868	77.9324		48.7906	0.868	45.3001	0.868	0.868	47.0453		80.0366	0.868	76.6381	0.868	0.868	78.3373		32.0878	0.868	39.1733	0.868	0.868	35.6305
															81.5812	0.87	74.6959	0.87	0.87	78.1385		48.9888	0.87	45.3685	0.87	0.87	47.1786		80.2083	0.87	76.7948	0.87	0.87	78.5015		32.228	0.87	39.3286	0.87	0.87	35.7783
															81.6958	0.872	74.9117	0.872	0.872	78.3038		49.1754	0.872	45.5511	0.872	0.872	47.3633		80.3262	0.872	77.0494	0.872	0.872	78.6878		32.3062	0.872	39.3843	0.872	0.872	35.8452
															81.8679	0.874	75.0261	0.874	0.874	78.447		49.2631	0.874	45.7078	0.874	0.874	47.4855		80.5435	0.874	77.2921	0.874	0.874	78.9178		32.3708	0.874	39.4515	0.874	0.874	35.9111
															82.1156	0.876	75.1802	0.876	0.876	78.6479		49.4035	0.876	45.8138	0.876	0.876	47.6086		80.781	0.876	77.4365	0.876	0.876	79.1088		32.5226	0.876	39.5894	0.876	0.876	36.056
															82.2588	0.878	75.4126	0.878	0.878	78.8357		49.5915	0.878	46.0143	0.878	0.878	47.8029		80.9071	0.878	77.6548	0.878	0.878	79.2809		32.6091	0.878	39.6418	0.878	0.878	36.1254
															82.3752	0.88	75.562	0.88	0.88	78.9686		49.6836	0.88	46.2174	0.88	0.88	47.9505		81.0875	0.88	77.9505	0.88	0.88	79.519		32.602	0.88	39.6527	0.88	0.88	36.1274
															82.5992	0.882	75.6903	0.882	0.882	79.1447		49.7855	0.882	46.3133	0.882	0.882	48.0494		81.381	0.882	78.1624	0.882	0.882	79.7717		32.6863	0.882	39.7656	0.882	0.882	36.2259
															82.7999	0.884	75.9048	0.884	0.884	79.3523		49.9839	0.884	46.4565	0.884	0.884	48.2202		81.5897	0.884	78.3734	0.884	0.884	79.9815		32.7965	0.884	39.8554	0.884	0.884	36.3259
															82.9463	0.886	76.0615	0.886	0.886	79.5039		50.1209	0.886	46.6561	0.886	0.886	48.3885		81.7408	0.886	78.6593	0.886	0.886	80.2		32.8002	0.886	39.8631	0.886	0.886	36.3316
															83.1795	0.888	76.1449	0.888	0.888	79.6622		50.2072	0.888	46.7441	0.888	0.888	48.4756		81.9816	0.888	78.8712	0.888	0.888	80.4264		32.8511	0.888	39.9617	0.888	0.888	36.4064
															83.4274	0.89	76.3312	0.89	0.89	79.8793		50.3936	0.89	46.8152	0.89	0.89	48.6044		82.2047	0.89	79.0239	0.89	0.89	80.6143		33.0006	0.89	40.111	0.89	0.89	36.5558
															83.5893	0.892	76.5457	0.892	0.892	80.0675		50.5699	0.892	46.983	0.892	0.892	48.7764		82.3565	0.892	79.2636	0.892	0.892	80.81		33.0797	0.892	40.1534	0.892	0.892	36.6165
															83.7984	0.894	76.6582	0.894	0.894	80.2283		50.6427	0.894	47.1051	0.894	0.894	48.8739		82.5905	0.894	79.4877	0.894	0.894	81.0391		33.1457	0.894	40.2072	0.894	0.894	36.6765
															84.0642	0.896	76.8278	0.896	0.896	80.446		50.7683	0.896	47.1884	0.896	0.896	48.9783		82.8629	0.896	79.6053	0.896	0.896	81.2341		33.3215	0.896	40.3516	0.896	0.896	36.8365
															84.2355	0.898	77.1008	0.898	0.898	80.6682		50.9426	0.898	47.3941	0.898	0.898	49.1684		83.04	0.898	79.7816	0.898	0.898	81.4108		33.4483	0.898	40.4228	0.898	0.898	36.9356
															84.3884	0.9	77.2987	0.9	0.9	80.8436		51.0227	0.9	47.6089	0.9	0.9	49.3158		83.2463	0.9	80.0348	0.9	0.9	81.6406		33.4788	0.9	40.4409	0.9	0.9	36.9599
															84.6205	0.902	77.4711	0.902	0.902	81.0458		51.1154	0.902	47.7008	0.902	0.902	49.4081		83.5331	0.902	80.2203	0.902	0.902	81.8767		33.5926	0.902	40.5485	0.902	0.902	37.0706
															84.8073	0.904	77.7369	0.904	0.904	81.2721		51.313	0.904	47.8426	0.904	0.904	49.5778		83.7363	0.904	80.413	0.904	0.904	82.0746		33.7371	0.904	40.648	0.904	0.904	37.1926
															84.9567	0.906	77.9488	0.906	0.906	81.4528		51.4609	0.906	48.0708	0.906	0.906	49.7658		83.8959	0.906	80.6826	0.906	0.906	82.2893		33.783	0.906	40.6873	0.906	0.906	37.2351
															85.1984	0.908	78.0634	0.908	0.908	81.6309		51.5616	0.908	48.1942	0.908	0.908	49.8779		84.1381	0.908	80.8869	0.908	0.908	82.5125		33.8674	0.908	40.8101	0.908	0.908	37.3388
															85.4245	0.91	78.2463	0.91	0.91	81.8354		51.7559	0.91	48.2749	0.91	0.91	50.0154		84.3385	0.91	81.0433	0.91	0.91	82.6909		34.0323	0.91	40.9661	0.91	0.91	37.4992
															85.5505	0.912	78.4435	0.912	0.912	81.997		51.9439	0.912	48.4452	0.912	0.912	50.1946		84.4532	0.912	81.2884	0.912	0.912	82.8708		34.119	0.912	41.0209	0.912	0.912	37.5699
															85.7463	0.914	78.5397	0.914	0.914	82.143		52.0474	0.914	48.5807	0.914	0.914	50.3141		84.6491	0.914	81.5085	0.914	0.914	83.0788		34.1913	0.914	41.1002	0.914	0.914	37.6458
															85.9991	0.916	78.6803	0.916	0.916	82.3397		52.2094	0.916	48.6675	0.916	0.916	50.4384		84.8831	0.916	81.6207	0.916	0.916	83.2519		34.3639	0.916	41.2594	0.916	0.916	37.8117
															86.1281	0.918	78.9032	0.918	0.918	82.5157		52.3984	0.918	48.8637	0.918	0.918	50.631		85.0247	0.918	81.8044	0.918	0.918	83.4146		34.4821	0.918	41.3202	0.918	0.918	37.9012
															86.2365	0.92	79.0549	0.92	0.92	82.6457		52.4738	0.92	49.0827	0.92	0.92	50.7783		85.2033	0.92	82.0688	0.92	0.92	83.6361		34.5051	0.92	41.312	0.92	0.92	37.9085
															86.4426	0.922	79.2079	0.922	0.922	82.8253		52.5642	0.922	49.1898	0.922	0.922	50.877		85.4683	0.922	82.2563	0.922	0.922	83.8623		34.5957	0.922	41.3869	0.922	0.922	37.9913
															86.5966	0.924	79.4677	0.924	0.924	83.0322		52.7584	0.924	49.3228	0.924	0.924	51.0406		85.6672	0.924	82.4564	0.924	0.924	84.0618		34.6946	0.924	41.4461	0.924	0.924	38.0703
															86.6956	0.926	79.6663	0.926	0.926	83.1809		52.8866	0.926	49.5251	0.926	0.926	51.2059		85.8446	0.926	82.7538	0.926	0.926	84.2992		34.6947	0.926	41.4352	0.926	0.926	38.0649
															86.9058	0.928	79.7674	0.928	0.928	83.3366		52.9589	0.928	49.6476	0.928	0.928	51.3032		86.1076	0.928	82.9941	0.928	0.928	84.5508		34.7452	0.928	41.5074	0.928	0.928	38.1263
															87.1432	0.93	79.9536	0.93	0.93	83.5484		53.1329	0.93	49.7422	0.93	0.93	51.4375		86.3236	0.93	83.1788	0.93	0.93	84.7512		34.8767	0.93	41.6266	0.93	0.93	38.2516
															87.2956	0.932	80.1589	0.932	0.932	83.7272		53.304	0.932	49.901	0.932	0.932	51.6025		86.4566	0.932	83.4506	0.932	0.932	84.9536		34.9328	0.932	41.6542	0.932	0.932	38.2935
															87.511	0.934	80.2484	0.934	0.934	83.8797		53.3897	0.934	50.0068	0.934	0.934	51.6982		86.6674	0.934	83.7002	0.934	0.934	85.1838		34.9997	0.934	41.7119	0.934	0.934	38.3558
															87.7999	0.936	80.3723	0.936	0.936	84.0861		53.5461	0.936	50.0737	0.936	0.936	51.8099		86.9013	0.936	83.8347	0.936	0.936	85.368		35.1908	0.936	41.8699	0.936	0.936	38.5303
															87.9968	0.938	80.5826	0.938	0.938	84.2897		53.7434	0.938	50.2511	0.938	0.938	51.9972		87.0362	0.938	84.0231	0.938	0.938	85.5297		35.333	0.938	41.9581	0.938	0.938	38.6455
															88.1745	0.94	80.7195	0.94	0.94	84.447		53.8168	0.94	50.4332	0.94	0.94	52.125		87.219	0.94	84.2735	0.94	0.94	85.7462		35.3857	0.94	41.9901	0.94	0.94	38.6879
															88.4246	0.942	80.8475	0.942	0.942	84.6361		53.8916	0.942	50.5115	0.942	0.942	52.2016		87.4991	0.942	84.4367	0.942	0.942	85.9679		35.5272	0.942	42.1023	0.942	0.942	38.8147
															88.6119	0.944	81.096	0.944	0.944	84.8539		54.0867	0.944	50.6583	0.944	0.944	52.3725		87.7063	0.944	84.6087	0.944	0.944	86.1575		35.6875	0.944	42.1996	0.944	0.944	38.9435
															88.7488	0.946	81.3177	0.946	0.946	85.0332		54.2319	0.946	50.8875	0.946	0.946	52.5597		87.8851	0.946	84.8731	0.946	0.946	86.3791		35.7278	0.946	42.2347	0.946	0.946	38.9812
															88.9857	0.948	81.4535	0.948	0.948	85.2196		54.3061	0.948	51.0124	0.948	0.948	52.6593		88.1547	0.948	85.0686	0.948	0.948	86.6117		35.7967	0.948	42.3549	0.948	0.948	39.0758
															89.2169	0.95	81.6632	0.95	0.95	85.4401		54.4682	0.95	51.1135	0.95	0.95	52.7908		88.3814	0.95	85.203	0.95	0.95	86.7922		35.948	0.95	42.5096	0.95	0.95	39.2288
															89.3407	0.952	81.9006	0.952	0.952	85.6207		54.6462	0.952	51.3146	0.952	0.952	52.9804		88.5226	0.952	85.4316	0.952	0.952	86.9771		36.0233	0.952	42.5562	0.952	0.952	39.2898
															89.5287	0.954	82.0434	0.954	0.954	85.786		54.7491	0.954	51.4627	0.954	0.954	53.1059		88.7343	0.954	85.6484	0.954	0.954	87.1914		36.086	0.954	42.6314	0.954	0.954	39.3587
															89.7927	0.956	82.2086	0.956	0.956	86.0006		54.904	0.956	51.5308	0.956	0.956	53.2174		88.954	0.956	85.759	0.956	0.956	87.3565		36.2542	0.956	42.8086	0.956	0.956	39.5314
															89.9589	0.958	82.4271	0.958	0.958	86.193		55.0969	0.958	51.6932	0.958	0.958	53.3951		89.0611	0.958	85.9346	0.958	0.958	87.4979		36.3819	0.958	42.8986	0.958	0.958	39.6403
															90.1027	0.96	82.568	0.96	0.96	86.3353		55.1816	0.96	51.8826	0.96	0.96	53.5321		89.213	0.96	86.1811	0.96	0.96	87.6971		36.433	0.96	42.922	0.96	0.96	39.6775
															90.3218	0.962	82.7078	0.962	0.962	86.5148		55.2619	0.962	51.9791	0.962	0.962	53.6205		89.4588	0.962	86.3405	0.962	0.962	87.8996		36.5718	0.962	43.0416	0.962	0.962	39.8067
															90.4716	0.964	82.9412	0.964	0.964	86.7064		55.4361	0.964	52.1268	0.964	0.964	53.7815		89.6165	0.964	86.5153	0.964	0.964	88.0659		36.726	0.964	43.1478	0.964	0.964	39.9369
															90.557	0.966	83.1103	0.966	0.966	86.8336		55.5515	0.966	52.3459	0.966	0.966	53.9487		89.7409	0.966	86.8055	0.966	0.966	88.2732		36.7585	0.966	43.1592	0.966	0.966	39.9589
															90.7441	0.968	83.1946	0.968	0.968	86.9693		55.6133	0.968	52.4712	0.968	0.968	54.0423		89.9782	0.968	87.0481	0.968	0.968	88.5131		36.8141	0.968	43.2389	0.968	0.968	40.0265
															90.9354	0.97	83.3701	0.97	0.97	87.1527		55.7801	0.97	52.5818	0.97	0.97	54.181		90.1915	0.97	87.2338	0.97	0.97	88.7127		36.9427	0.97	43.3706	0.97	0.97	40.1566
															91.0208	0.972	83.5615	0.972	0.972	87.2911		55.9604	0.972	52.787	0.972	0.972	54.3737		90.3252	0.972	87.5139	0.972	0.972	88.9196		36.9918	0.972	43.398	0.972	0.972	40.1949
															91.1778	0.974	83.6409	0.974	0.974	87.4094		56.0604	0.974	52.9295	0.974	0.974	54.495		90.5457	0.974	87.7942	0.974	0.974	89.17		37.0311	0.974	43.4309	0.974	0.974	40.231
															91.4382	0.976	83.7593	0.976	0.976	87.5988		56.2222	0.976	52.9948	0.976	0.976	54.6085		90.7952	0.976	87.9721	0.976	0.976	89.3837		37.177	0.976	43.5658	0.976	0.976	40.3714
															91.6263	0.978	83.9595	0.978	0.978	87.7929		56.4335	0.978	53.1582	0.978	0.978	54.7958		90.9325	0.978	88.1849	0.978	0.978	89.5587		37.2801	0.978	43.6518	0.978	0.978	40.4659
															91.8011	0.98	84.0837	0.98	0.98	87.9424		56.5338	0.98	53.3339	0.98	0.98	54.9339		91.108	0.98	88.4357	0.98	0.98	89.7719		37.3153	0.98	43.693	0.98	0.98	40.5042
															92.0692	0.982	84.2008	0.982	0.982	88.135		56.6191	0.982	53.4027	0.982	0.982	55.0109		91.3931	0.982	88.5928	0.982	0.982	89.9929		37.4615	0.982	43.8175	0.982	0.982	40.6395
															92.29	0.984	84.4331	0.984	0.984	88.3615		56.7952	0.984	53.5322	0.984	0.984	55.1637		91.6025	0.984	88.7552	0.984	0.984	90.1789		37.6329	0.984	43.925	0.984	0.984	40.7789
															92.4354	0.986	84.6298	0.986	0.986	88.5326		56.9212	0.986	53.7518	0.986	0.986	55.3365		91.7638	0.986	88.9992	0.986	0.986	90.3815		37.6721	0.986	43.9562	0.986	0.986	40.8142
															92.6539	0.988	84.7522	0.988	0.988	88.7031		56.995	0.988	53.8795	0.988	0.988	55.4373		92.0281	0.988	89.1766	0.988	0.988	90.6024		37.7318	0.988	44.0602	0.988	0.988	40.896
															92.8804	0.99	84.9744	0.99	0.99	88.9274		57.1596	0.99	53.9915	0.99	0.99	55.5756		92.2804	0.99	89.3178	0.99	0.99	90.7991		37.8811	0.99	44.2007	0.99	0.99	41.0409
															93.021	0.992	85.2253	0.992	0.992	89.1232		57.3319	0.992	54.2113	0.992	0.992	55.7716		92.4498	0.992	89.569	0.992	0.992	91.0094		37.9566	0.992	44.2346	0.992	0.992	41.0956
															93.2133	0.994	85.3618	0.994	0.994	89.2876		57.4337	0.994	54.3787	0.994	0.994	55.9062		92.6766	0.994	89.7988	0.994	0.994	91.2377		38.0036	0.994	44.2894	0.994	0.994	41.1465
															93.4658	0.996	85.5228	0.996	0.996	89.4943		57.606	0.996	54.4703	0.996	0.996	56.0382		92.9203	0.996	89.9154	0.996	0.996	91.4179		38.1529	0.996	44.4503	0.996	0.996	41.3016
															93.6405	0.998	85.755	0.998	0.998	89.6977		57.8297	0.998	54.6631	0.998	0.998	56.2464		93.064	0.998	90.1039	0.998	0.998	91.584		38.2797	0.998	44.5521	0.998	0.998	41.4159
															93.8194	1	85.895	1	1	89.8572		57.9472	1	54.8683	1	1	56.4078		93.2343	1	90.3629	1	1	91.7986		38.3335	1	44.6034	1	1	41.4685
															94.0772	1.002	86.007	1.002	1.002	90.0421		58.0528	1.002	54.9589	1.002	1.002	56.5058		93.4745	1.002	90.5128	1.002	1.002	91.9937		38.463	1.002	44.7389	1.002	1.002	41.601
															94.2627	1.004	86.227	1.004	1.004	90.2449		58.2419	1.004	55.1056	1.004	1.004	56.6738		93.626	1.004	90.6443	1.004	1.004	92.1352		38.6138	1.004	44.8552	1.004	1.004	41.7345
															94.3796	1.006	86.4151	1.006	1.006	90.3974		58.374	1.006	55.3532	1.006	1.006	56.8636		93.7484	1.006	90.8743	1.006	1.006	92.3113		38.6666	1.006	44.8846	1.006	1.006	41.7756
															94.5766	1.008	86.523	1.008	1.008	90.5498		58.4476	1.008	55.5188	1.008	1.008	56.9832		93.9769	1.008	91.0711	1.008	1.008	92.524		38.7445	1.008	44.9705	1.008	1.008	41.8575
															94.7576	1.01	86.7119	1.01	1.01	90.7347		58.5991	1.01	55.6556	1.01	1.01	57.1274		94.1792	1.01	91.2274	1.01	1.01	92.7033		38.8712	1.01	45.0781	1.01	1.01	41.9746
															94.8353	1.012	86.9236	1.012	1.012	90.8795		58.7473	1.012	55.8828	1.012	1.012	57.3151		94.3104	1.012	91.4727	1.012	1.012	92.8915		38.9047	1.012	45.0756	1.012	1.012	41.9901
															94.9806	1.014	87.0385	1.014	1.014	91.0095		58.8277	1.014	56.0625	1.014	1.014	57.4451		94.5393	1.014	91.7125	1.014	1.014	93.1259		38.9309	1.014	45.0938	1.014	1.014	42.0124
															95.2044	1.016	87.1857	1.016	1.016	91.195		58.9842	1.016	56.1711	1.016	1.016	57.5776		94.8065	1.016	91.8708	1.016	1.016	93.3387		39.0651	1.016	45.2126	1.016	1.016	42.1389
															95.3441	1.018	87.3809	1.018	1.018	91.3625		59.1865	1.018	56.3595	1.018	1.018	57.773		94.9567	1.018	92.1005	1.018	1.018	93.5286		39.1494	1.018	45.2753	1.018	1.018	42.2124
															95.4892	1.02	87.4645	1.02	1.02	91.4769		59.2848	1.02	56.538	1.02	1.02	57.9114		95.1219	1.02	92.3824	1.02	1.02	93.7521		39.1531	1.02	45.3026	1.02	1.02	42.2278
															95.7468	1.022	87.5329	1.022	1.022	91.6399		59.3941	1.022	56.6028	1.022	1.022	57.9985		95.3761	1.022	92.5565	1.022	1.022	93.9663		39.2662	1.022	45.4312	1.022	1.022	42.3487
															95.9592	1.024	87.7226	1.024	1.024	91.8409		59.5935	1.024	56.7284	1.024	1.024	58.1609		95.5575	1.024	92.7218	1.024	1.024	94.1396		39.4278	1.024	45.5562	1.024	1.024	42.492
															96.1	1.026	87.8709	1.026	1.026	91.9854		59.7206	1.026	56.9445	1.026	1.026	58.3325		95.6964	1.026	92.9725	1.026	1.026	94.3344		39.4898	1.026	45.6078	1.026	1.026	42.5488
															96.3174	1.028	87.9387	1.028	1.028	92.1281		59.7949	1.028	57.0698	1.028	1.028	58.4324		95.9233	1.028	93.1672	1.028	1.028	94.5452		39.5771	1.028	45.7232	1.028	1.028	42.6501
															96.5336	1.03	88.1179	1.03	1.03	92.3257		59.9668	1.03	57.1701	1.03	1.03	58.5685		96.1415	1.03	93.3205	1.03	1.03	94.731		39.7379	1.03	45.8649	1.03	1.03	42.8014
															96.6537	1.032	88.3478	1.032	1.032	92.5007		60.1318	1.032	57.3706	1.032	1.032	58.7512		96.3149	1.032	93.5757	1.032	1.032	94.9453		39.8297	1.032	45.9043	1.032	1.032	42.867
															96.8218	1.034	88.4788	1.034	1.034	92.6503		60.2131	1.034	57.54	1.034	1.034	58.8765		96.5752	1.034	93.8184	1.034	1.034	95.1968		39.9116	1.034	45.965	1.034	1.034	42.9383
															97.0554	1.036	88.6443	1.036	1.036	92.8498		60.377	1.036	57.6515	1.036	1.036	59.0143		96.856	1.036	93.9561	1.036	1.036	95.4061		40.0882	1.036	46.1135	1.036	1.036	43.1009
															97.2152	1.038	88.8894	1.038	1.038	93.0523		60.6032	1.038	57.8466	1.038	1.038	59.2249		97.0308	1.038	94.1585	1.038	1.038	95.5947		40.211	1.038	46.1931	1.038	1.038	43.202
															97.3783	1.04	89.0466	1.04	1.04	93.2125		60.7237	1.04	58.0356	1.04	1.04	59.3797		97.2263	1.04	94.4205	1.04	1.04	95.8234		40.251	1.04	46.2363	1.04	1.04	43.2437
															97.6258	1.042	89.1709	1.042	1.042	93.3983		60.8516	1.042	58.1144	1.042	1.042	59.483		97.4871	1.042	94.5694	1.042	1.042	96.0283		40.3861	1.042	46.3848	1.042	1.042	43.3854
															97.8143	1.044	89.3918	1.044	1.044	93.6031		61.0868	1.044	58.2513	1.044	1.044	59.6691		97.6597	1.044	94.7007	1.044	1.044	96.1802		40.5545	1.044	46.5141	1.044	1.044	43.5343
															97.9517	1.046	89.5761	1.046	1.046	93.7639		61.2504	1.046	58.4744	1.046	1.046	59.8624		97.7919	1.046	94.9231	1.046	1.046	96.3575		40.6201	1.046	46.5472	1.046	1.046	43.5837
															98.173	1.048	89.6876	1.048	1.048	93.9303		61.3319	1.048	58.6111	1.048	1.048	59.9715		98.0026	1.048	95.0981	1.048	1.048	96.5503		40.7086	1.048	46.6427	1.048	1.048	43.6756
															98.3683	1.05	89.8923	1.05	1.05	94.1303		61.497	1.05	58.7347	1.05	1.05	60.1158		98.1854	1.05	95.2337	1.05	1.05	96.7096		40.8545	1.05	46.7704	1.05	1.05	43.8124
															98.454	1.052	90.1286	1.052	1.052	94.2913		61.6572	1.052	58.9653	1.052	1.052	60.3113		98.3198	1.052	95.4794	1.052	1.052	96.8996		40.9125	1.052	46.782	1.052	1.052	43.8472
															98.6075	1.054	90.2644	1.054	1.054	94.436		61.7195	1.054	59.1621	1.054	1.054	60.4408		98.5448	1.054	95.7299	1.054	1.054	97.1373		40.9583	1.054	46.7993	1.054	1.054	43.8788
															98.8334	1.056	90.4231	1.056	1.056	94.6282		61.8448	1.056	59.2959	1.056	1.056	60.5703		98.7845	1.056	95.8835	1.056	1.056	97.334		41.1051	1.056	46.9119	1.056	1.056	44.0085
															98.9597	1.058	90.6323	1.058	1.058	94.796		62.0345	1.058	59.5099	1.058	1.058	60.7722		98.9184	1.058	96.098	1.058	1.058	97.5082		41.1931	1.058	46.9638	1.058	1.058	44.0785
															99.0743	1.06	90.7408	1.06	1.06	94.9075		62.1357	1.06	59.7119	1.06	1.06	60.9238		99.0919	1.06	96.3801	1.06	1.06	97.736		41.192	1.06	46.9723	1.06	1.06	44.0821
															99.2904	1.062	90.8228	1.062	1.062	95.0566		62.2533	1.062	59.7892	1.062	1.062	61.0212		99.3423	1.062	96.5734	1.062	1.062	97.9579		41.2941	1.062	47.0872	1.062	1.062	44.1906
															99.4717	1.064	90.9922	1.064	1.064	95.232		62.4744	1.064	59.9048	1.064	1.064	61.1896		99.496	1.064	96.7539	1.064	1.064	98.125		41.44	1.064	47.2062	1.064	1.064	44.3231
															99.6073	1.066	91.1068	1.066	1.066	95.3571		62.6222	1.066	60.0889	1.066	1.066	61.3555		99.6124	1.066	96.9991	1.066	1.066	98.3057		41.4877	1.066	47.2513	1.066	1.066	44.3695
															99.8265	1.068	91.156	1.068	1.068	95.4913		62.6962	1.068	60.1824	1.068	1.068	61.4393		99.8302	1.068	97.1707	1.068	1.068	98.5004		41.5739	1.068	47.3679	1.068	1.068	44.4709
															100.029	1.07	91.326	1.07	1.07	95.6775		62.8636	1.07	60.2728	1.07	1.07	61.5682		100.029	1.07	97.2944	1.07	1.07	98.6617		41.7433	1.07	47.5274	1.07	1.07	44.6353
															100.126	1.072	91.5409	1.072	1.072	95.8335		63.019	1.072	60.4702	1.072	1.072	61.7446		100.167	1.072	97.5204	1.072	1.072	98.8439		41.8292	1.072	47.5875	1.072	1.072	44.7084
															100.285	1.074	91.6531	1.074	1.074	95.9688		63.0619	1.074	60.6213	1.074	1.074	61.8416		100.405	1.074	97.7357	1.074	1.074	99.0701		41.8875	1.074	47.6574	1.074	1.074	44.7724
															100.51	1.076	91.8005	1.076	1.076	96.1555		63.1727	1.076	60.7207	1.076	1.076	61.9467		100.68	1.076	97.8508	1.076	1.076	99.2654		42.0456	1.076	47.8109	1.076	1.076	44.9282
															100.64	1.078	92.0347	1.078	1.078	96.3375		63.3687	1.078	60.9339	1.078	1.078	62.1513		100.85	1.078	98.0365	1.078	1.078	99.4435		42.1608	1.078	47.8954	1.078	1.078	45.0281
															100.765	1.08	92.1933	1.08	1.08	96.4789		63.4818	1.08	61.1491	1.08	1.08	62.3155		101.044	1.08	98.2939	1.08	1.08	99.669		42.188	1.08	47.9356	1.08	1.08	45.0618
															100.994	1.082	92.3153	1.082	1.082	96.6545		63.6031	1.082	61.2269	1.082	1.082	62.415		101.313	1.082	98.4639	1.082	1.082	99.8885		42.2971	1.082	48.0717	1.082	1.082	45.1844
															101.19	1.084	92.5127	1.084	1.084	96.8513		63.8431	1.084	61.3411	1.084	1.084	62.5921		101.489	1.084	98.6309	1.084	1.084	100.06		42.4429	1.084	48.1997	1.084	1.084	45.3213
															101.338	1.086	92.6666	1.086	1.086	97.0024		64.04	1.086	61.543	1.086	1.086	62.7915		101.612	1.086	98.873	1.086	1.086	100.242		42.5114	1.086	48.2565	1.086	1.086	45.3839
															101.569	1.088	92.7522	1.088	1.088	97.1606		64.1664	1.088	61.6588	1.088	1.088	62.9126		101.814	1.088	99.0462	1.088	1.088	100.43		42.6283	1.088	48.3894	1.088	1.088	45.5089
															101.785	1.09	92.9236	1.09	1.09	97.3541		64.3672	1.09	61.7532	1.09	1.09	63.0602		101.989	1.09	99.1743	1.09	1.09	100.582		42.8125	1.09	48.5505	1.09	1.09	45.6815
															101.892	1.092	93.1207	1.092	1.092	97.5066		64.5595	1.092	61.953	1.092	1.092	63.2562		102.1	1.092	99.4077	1.092	1.092	100.754		42.9029	1.092	48.5858	1.092	1.092	45.7443
															102.052	1.094	93.2352	1.094	1.094	97.6434		64.6553	1.094	62.1311	1.094	1.094	63.3932		102.302	1.094	99.6339	1.094	1.094	100.968		42.9666	1.094	48.6196	1.094	1.094	45.7931
															102.264	1.096	93.4018	1.096	1.096	97.8329		64.7989	1.096	62.271	1.096	1.096	63.535		102.537	1.096	99.7663	1.096	1.096	101.152		43.1232	1.096	48.7415	1.096	1.096	45.9323
															102.373	1.098	93.6378	1.098	1.098	98.0053		64.9821	1.098	62.5206	1.098	1.098	63.7513		102.677	1.098	99.9724	1.098	1.098	101.324		43.2284	1.098	48.7903	1.098	1.098	46.0094
															102.479	1.1	93.7794	1.1	1.1	98.1292		65.0629	1.1	62.7744	1.1	1.1	63.9187		102.852	1.1	100.246	1.1	1.1	101.549		43.2398	1.1	48.7783	1.1	1.1	46.009
															102.687	1.102	93.8968	1.102	1.102	98.2919		65.1633	1.102	62.9033	1.102	1.102	64.0333		103.104	1.102	100.429	1.102	1.102	101.767		43.3233	1.102	48.8527	1.102	1.102	46.088
															102.848	1.104	94.1061	1.104	1.104	98.4771		65.3805	1.104	63.0645	1.104	1.104	64.2225		103.266	1.104	100.61	1.104	1.104	101.938		43.4332	1.104	48.9329	1.104	1.104	46.183
															102.964	1.106	94.2509	1.106	1.106	98.6074		65.538	1.106	63.2843	1.106	1.106	64.4112		103.395	1.106	100.869	1.106	1.106	102.132		43.4592	1.106	48.9647	1.106	1.106	46.212
															103.188	1.108	94.2908	1.108	1.108	98.7394		65.6302	1.108	63.3991	1.108	1.108	64.5146		103.617	1.108	101.058	1.108	1.108	102.337		43.532	1.108	49.0742	1.108	1.108	46.3031
															103.41	1.11	94.416	1.11	1.11	98.9133		65.8139	1.11	63.4916	1.11	1.11	64.6528		103.796	1.11	101.187	1.11	1.11	102.492		43.6747	1.11	49.2063	1.11	1.11	46.4405
															103.517	1.112	94.5859	1.112	1.112	99.0515		65.9875	1.112	63.6825	1.112	1.112	64.835		103.9	1.112	101.402	1.112	1.112	102.651		43.735	1.112	49.2364	1.112	1.112	46.4857
															103.681	1.114	94.6683	1.114	1.114	99.1745		66.0604	1.114	63.8355	1.114	1.114	64.9479		104.112	1.114	101.599	1.114	1.114	102.856		43.7945	1.114	49.3003	1.114	1.114	46.5474
															103.921	1.116	94.7863	1.116	1.116	99.3536		66.1925	1.116	63.9381	1.116	1.116	65.0653		104.372	1.116	101.71	1.116	1.116	103.041		43.9672	1.116	49.4518	1.116	1.116	46.7095
															104.062	1.118	94.9803	1.118	1.118	99.521		66.3749	1.118	64.1438	1.118	1.118	65.2593		104.525	1.118	101.904	1.118	1.118	103.215		44.0864	1.118	49.5117	1.118	1.118	46.799
															104.183	1.12	95.1103	1.12	1.12	99.6467		66.4503	1.12	64.3544	1.12	1.12	65.4024		104.707	1.12	102.16	1.12	1.12	103.434		44.1127	1.12	49.5242	1.12	1.12	46.8185
															104.403	1.122	95.2422	1.122	1.122	99.8225		66.5415	1.122	64.4533	1.122	1.122	65.4974		104.987	1.122	102.314	1.122	1.122	103.651		44.2323	1.122	49.6489	1.122	1.122	46.9406
															104.58	1.124	95.4703	1.124	1.124	100.025		66.7593	1.124	64.5993	1.124	1.124	65.6793		105.194	1.124	102.474	1.124	1.124	103.834		44.392	1.124	49.7714	1.124	1.124	47.0817
															104.696	1.126	95.6309	1.126	1.126	100.163		66.9271	1.126	64.8123	1.126	1.126	65.8697		105.346	1.126	102.731	1.126	1.126	104.038		44.455	1.126	49.8243	1.126	1.126	47.1397
															104.904	1.128	95.6998	1.128	1.128	100.302		67.0339	1.128	64.9256	1.128	1.128	65.9797		105.565	1.128	102.908	1.128	1.128	104.237		44.5503	1.128	49.9693	1.128	1.128	47.2598
															105.115	1.13	95.8698	1.13	1.13	100.492		67.2403	1.13	65.0198	1.13	1.13	66.1301		105.748	1.13	103.007	1.13	1.13	104.377		44.7249	1.13	50.1662	1.13	1.13	47.4456
															105.213	1.132	96.0798	1.132	1.132	100.647		67.4518	1.132	65.2142	1.132	1.132	66.333		105.866	1.132	103.197	1.132	1.132	104.531		44.8354	1.132	50.2473	1.132	1.132	47.5414
															105.356	1.134	96.1897	1.134	1.134	100.773		67.5678	1.134	65.3766	1.134	1.134	66.4722		106.064	1.134	103.391	1.134	1.134	104.728		44.9379	1.134	50.3188	1.134	1.134	47.6284
															105.569	1.136	96.3301	1.136	1.136	100.949		67.7322	1.136	65.4914	1.136	1.136	66.6118		106.28	1.136	103.501	1.136	1.136	104.89		45.1182	1.136	50.4647	1.136	1.136	47.7915
															105.69	1.138	96.545	1.138	1.138	101.117		67.9379	1.138	65.7072	1.138	1.138	66.8226		106.403	1.138	103.684	1.138	1.138	105.043		45.2245	1.138	50.531	1.138	1.138	47.8778
															105.792	1.14	96.687	1.14	1.14	101.24		68.0341	1.14	65.9403	1.14	1.14	66.9872		106.579	1.14	103.949	1.14	1.14	105.264		45.2476	1.14	50.5314	1.14	1.14	47.8895
															105.984	1.142	96.8132	1.142	1.142	101.398		68.1299	1.142	66.0839	1.142	1.142	67.1069		106.837	1.142	104.147	1.142	1.142	105.492		45.3596	1.142	50.5974	1.142	1.142	47.9785
															106.134	1.144	97.0206	1.144	1.144	101.577		68.3242	1.144	66.2743	1.144	1.144	67.2992		106.995	1.144	104.361	1.144	1.144	105.678		45.4765	1.144	50.6412	1.144	1.144	48.0589
															106.24	1.146	97.1579	1.146	1.146	101.699		68.4643	1.146	66.5146	1.146	1.146	67.4894		107.105	1.146	104.66	1.146	1.146	105.882		45.4769	1.146	50.6277	1.146	1.146	48.0523
															106.448	1.148	97.2024	1.148	1.148	101.825		68.5624	1.148	66.6493	1.148	1.148	67.6059		107.302	1.148	104.881	1.148	1.148	106.091		45.5285	1.148	50.7124	1.148	1.148	48.1205
															106.656	1.15	97.3327	1.15	1.15	101.994		68.7633	1.15	66.7661	1.15	1.15	67.7647		107.463	1.15	105.043	1.15	1.15	106.253		45.6716	1.15	50.8463	1.15	1.15	48.2589
															106.755	1.152	97.4837	1.152	1.152	102.119		68.9514	1.152	66.9684	1.152	1.152	67.9599		107.548	1.152	105.291	1.152	1.152	106.42		45.7364	1.152	50.8774	1.152	1.152	48.3069
															106.916	1.154	97.5367	1.154	1.154	102.226		69.0413	1.154	67.111	1.154	1.154	68.0762		107.717	1.154	105.506	1.154	1.154	106.611		45.7931	1.154	50.9263	1.154	1.154	48.3597
															107.157	1.156	97.6448	1.156	1.156	102.401		69.1986	1.156	67.1958	1.156	1.156	68.1972		107.922	1.156	105.608	1.156	1.156	106.765		45.9619	1.156	51.0687	1.156	1.156	48.5153
															107.298	1.158	97.8464	1.158	1.158	102.572		69.4013	1.158	67.3874	1.158	1.158	68.3944		108.053	1.158	105.783	1.158	1.158	106.918		46.0845	1.158	51.1484	1.158	1.158	48.6165
															107.409	1.16	97.9748	1.16	1.16	102.692		69.473	1.16	67.5904	1.16	1.16	68.5317		108.245	1.16	106.023	1.16	1.16	107.134		46.1161	1.16	51.1881	1.16	1.16	48.6521
															107.613	1.162	98.0948	1.162	1.162	102.854		69.5354	1.162	67.6909	1.162	1.162	68.6132		108.529	1.162	106.154	1.162	1.162	107.342		46.2288	1.162	51.3213	1.162	1.162	48.7751
															107.779	1.164	98.3225	1.164	1.164	103.051		69.7161	1.164	67.8443	1.164	1.164	68.7802		108.726	1.164	106.284	1.164	1.164	107.505		46.3648	1.164	51.4402	1.164	1.164	48.9025
															107.88	1.166	98.501	1.166	1.166	103.19		69.8508	1.166	68.0613	1.166	1.166	68.956		108.879	1.166	106.518	1.166	1.166	107.699		46.397	1.166	51.4863	1.166	1.166	48.9416
															108.062	1.168	98.5892	1.168	1.168	103.326		69.9292	1.168	68.1689	1.168	1.168	69.0491		109.115	1.168	106.694	1.168	1.168	107.904		46.4619	1.168	51.6213	1.168	1.168	49.0416
															108.256	1.17	98.7567	1.17	1.17	103.506		70.1159	1.17	68.2549	1.17	1.17	69.1854		109.309	1.17	106.807	1.17	1.17	108.058		46.6055	1.17	51.8076	1.17	1.17	49.2066
															108.363	1.172	98.9414	1.172	1.172	103.652		70.317	1.172	68.4419	1.172	1.172	69.3795		109.419	1.172	107.013	1.172	1.172	108.216		46.6868	1.172	51.8843	1.172	1.172	49.2855
															108.522	1.174	99.0264	1.174	1.174	103.774		70.4228	1.174	68.5805	1.174	1.174	69.5017		109.597	1.174	107.208	1.174	1.174	108.402		46.7691	1.174	51.9615	1.174	1.174	49.3653
															108.741	1.176	99.1547	1.176	1.176	103.948		70.5866	1.176	68.6596	1.176	1.176	69.6231		109.789	1.176	107.3	1.176	1.176	108.545		46.9556	1.176	52.1216	1.176	1.176	49.5386
															108.865	1.178	99.3583	1.178	1.178	104.112		70.8111	1.178	68.8525	1.178	1.178	69.8318		109.884	1.178	107.467	1.178	1.178	108.676		47.0912	1.178	52.2132	1.178	1.178	49.6522
															108.97	1.18	99.486	1.18	1.18	104.228		70.9245	1.18	69.0745	1.18	1.18	69.9995		110.029	1.18	107.713	1.18	1.18	108.871		47.1321	1.18	52.2474	1.18	1.18	49.6897
															109.158	1.182	99.6064	1.182	1.182	104.382		71.0194	1.182	69.2034	1.182	1.182	70.1114		110.268	1.182	107.876	1.182	1.182	109.072		47.2436	1.182	52.3511	1.182	1.182	49.7974
															109.291	1.184	99.8218	1.184	1.184	104.556		71.2135	1.184	69.3894	1.184	1.184	70.3014		110.431	1.184	108.045	1.184	1.184	109.238		47.3678	1.184	52.4313	1.184	1.184	49.8995
															109.36	1.186	99.9824	1.186	1.186	104.671		71.369	1.186	69.6522	1.186	1.186	70.5106		110.562	1.186	108.31	1.186	1.186	109.436		47.3846	1.186	52.4392	1.186	1.186	49.9119
															109.517	1.188	100.064	1.188	1.188	104.791		71.4765	1.188	69.8143	1.188	1.188	70.6454		110.779	1.188	108.527	1.188	1.188	109.653		47.4318	1.188	52.5239	1.188	1.188	49.9779
															109.689	1.19	100.228	1.19	1.19	104.958		71.6688	1.19	69.9403	1.19	1.19	70.8046		110.956	1.19	108.707	1.19	1.19	109.831		47.5525	1.19	52.6483	1.19	1.19	50.1004
															109.778	1.192	100.398	1.192	1.192	105.088		71.8543	1.192	70.1433	1.192	1.192	70.9988		111.058	1.192	108.979	1.192	1.192	110.019		47.607	1.192	52.6806	1.192	1.192	50.1438
															109.925	1.194	100.462	1.194	1.194	105.194		71.9584	1.194	70.2926	1.194	1.194	71.1255		111.244	1.194	109.217	1.194	1.194	110.23		47.6683	1.194	52.7427	1.194	1.194	50.2055
															110.14	1.196	100.574	1.196	1.196	105.357		72.1304	1.196	70.3867	1.196	1.196	71.2586		111.452	1.196	109.339	1.196	1.196	110.395		47.8431	1.196	52.8915	1.196	1.196	50.3673
															110.268	1.198	100.759	1.198	1.198	105.513		72.3363	1.198	70.5786	1.198	1.198	71.4574		111.548	1.198	109.532	1.198	1.198	110.54		47.968	1.198	52.9604	1.198	1.198	50.4642
															110.386	1.2	100.85	1.2	1.2	105.618		72.4127	1.2	70.7696	1.2	1.2	71.5912		111.687	1.2	109.783	1.2	1.2	110.735		47.9988	1.2	52.9795	1.2	1.2	50.4891
															110.592	1.202	100.932	1.202	1.202	105.762		72.4942	1.202	70.8612	1.202	1.202	71.6777		111.941	1.202	109.919	1.202	1.202	110.93		48.1135	1.202	53.089	1.202	1.202	50.6012
															110.741	1.204	101.137	1.204	1.204	105.939		72.6873	1.204	71.0298	1.204	1.204	71.8585		112.126	1.204	110.058	1.204	1.204	111.092		48.2609	1.204	53.1787	1.204	1.204	50.7198
															110.835	1.206	101.301	1.206	1.206	106.068		72.8064	1.206	71.2819	1.206	1.206	72.0442		112.265	1.206	110.298	1.206	1.206	111.281		48.3092	1.206	53.1869	1.206	1.206	50.748
															111.03	1.208	101.37	1.208	1.208	106.2		72.859	1.208	71.4225	1.208	1.208	72.1407		112.494	1.208	110.476	1.208	1.208	111.485		48.3771	1.208	53.2754	1.208	1.208	50.8262
															111.236	1.21	101.529	1.21	1.21	106.382		73.0373	1.21	71.533	1.21	1.21	72.2852		112.701	1.21	110.6	1.21	1.21	111.651		48.5079	1.21	53.4179	1.21	1.21	50.9629
															111.343	1.212	101.732	1.212	1.212	106.537		73.239	1.212	71.7417	1.212	1.212	72.4903		112.837	1.212	110.823	1.212	1.212	111.83		48.5822	1.212	53.4746	1.212	1.212	51.0284
															111.511	1.214	101.828	1.214	1.214	106.669		73.3364	1.214	71.9024	1.214	1.214	72.6194		113.046	1.214	111.029	1.214	1.214	112.037		48.6734	1.214	53.5551	1.214	1.214	51.1142
															111.758	1.216	101.938	1.216	1.216	106.848		73.4902	1.216	71.9951	1.216	1.216	72.7427		113.271	1.216	111.12	1.216	1.216	112.196		48.8683	1.216	53.724	1.216	1.216	51.2961
															111.907	1.218	102.122	1.218	1.218	107.015		73.7176	1.218	72.1834	1.218	1.218	72.9505		113.38	1.218	111.268	1.218	1.218	112.324		49.0053	1.218	53.824	1.218	1.218	51.4146
															112.021	1.22	102.247	1.22	1.22	107.134		73.8467	1.22	72.3872	1.22	1.22	73.117		113.512	1.22	111.476	1.22	1.22	112.494		49.0602	1.22	53.8798	1.22	1.22	51.47
															112.211	1.222	102.367	1.222	1.222	107.289		73.9586	1.222	72.4954	1.222	1.222	73.227		113.739	1.222	111.591	1.222	1.222	112.665		49.2016	1.222	54.0167	1.222	1.222	51.6092
															112.349	1.224	102.579	1.224	1.224	107.464		74.1605	1.224	72.6634	1.224	1.224	73.412		113.9	1.224	111.72	1.224	1.224	112.81		49.3518	1.224	54.1146	1.224	1.224	51.7332
															112.42	1.226	102.748	1.226	1.226	107.584		74.3047	1.226	72.9155	1.226	1.226	73.6101		114.025	1.226	111.951	1.226	1.226	112.988		49.3859	1.226	54.1184	1.226	1.226	51.7521
															112.567	1.228	102.849	1.228	1.228	107.708		74.391	1.228	73.083	1.228	1.228	73.737		114.232	1.228	112.129	1.228	1.228	113.181		49.4471	1.228	54.1912	1.228	1.228	51.8191
															112.718	1.23	103.034	1.23	1.23	107.876		74.5766	1.23	73.2325	1.23	1.23	73.9045		114.413	1.23	112.273	1.23	1.23	113.343		49.5692	1.23	54.3002	1.23	1.23	51.9347
															112.786	1.232	103.226	1.232	1.232	108.006		74.7656	1.232	73.4653	1.232	1.232	74.1154		114.531	1.232	112.532	1.232	1.232	113.531		49.6076	1.232	54.3102	1.232	1.232	51.9589
															112.928	1.234	103.3	1.234	1.234	108.114		74.8673	1.234	73.6454	1.234	1.234	74.2563		114.726	1.234	112.788	1.234	1.234	113.757		49.6459	1.234	54.3443	1.234	1.234	51.9951
															113.149	1.236	103.396	1.236	1.236	108.273		75.0372	1.236	73.7715	1.236	1.236	74.4043		114.927	1.236	112.931	1.236	1.236	113.929		49.7957	1.236	54.4731	1.236	1.236	52.1344
															113.289	1.238	103.557	1.238	1.238	108.423		75.2629	1.238	73.9887	1.238	1.238	74.6258		115.007	1.238	113.12	1.238	1.238	114.064		49.9012	1.238	54.5412	1.238	1.238	52.2212
															113.428	1.24	103.633	1.24	1.24	108.53		75.3863	1.24	74.1962	1.24	1.24	74.7913		115.129	1.24	113.363	1.24	1.24	114.246		49.9365	1.24	54.5714	1.24	1.24	52.2539
															113.653	1.242	103.695	1.242	1.242	108.674		75.5119	1.242	74.2969	1.242	1.242	74.9044		115.354	1.242	113.514	1.242	1.242	114.434		50.0673	1.242	54.6884	1.242	1.242	52.3778
															113.817	1.244	103.857	1.244	1.244	108.837		75.7299	1.244	74.4584	1.244	1.244	75.0941		115.499	1.244	113.665	1.244	1.244	114.582		50.2124	1.244	54.7811	1.244	1.244	52.4967
															113.923	1.246	103.984	1.246	1.246	108.953		75.8698	1.246	74.6893	1.246	1.246	75.2795		115.61	1.246	113.897	1.246	1.246	114.754		50.2557	1.246	54.798	1.246	1.246	52.5269
															114.119	1.248	104.062	1.248	1.248	109.09		75.9371	1.248	74.8256	1.248	1.248	75.3814		115.839	1.248	114.065	1.248	1.248	114.952		50.3455	1.248	54.8904	1.248	1.248	52.618
															114.301	1.25	104.249	1.25	1.25	109.275		76.0962	1.25	74.9576	1.25	1.25	75.5269		116.058	1.25	114.19	1.25	1.25	115.124		50.5008	1.25	55.0134	1.25	1.25	52.7571
															114.374	1.252	104.453	1.252	1.252	109.414		76.2487	1.252	75.1799	1.252	1.252	75.7143		116.189	1.252	114.423	1.252	1.252	115.306		50.5628	1.252	55.0336	1.252	1.252	52.7982
															114.52	1.254	104.548	1.254	1.254	109.534		76.3106	1.254	75.3309	1.254	1.254	75.8208		116.382	1.254	114.639	1.254	1.254	115.511		50.6154	1.254	55.0857	1.254	1.254	52.8505
															114.747	1.256	104.691	1.256	1.256	109.719		76.4505	1.256	75.4132	1.256	1.256	75.9319		116.605	1.256	114.734	1.256	1.256	115.669		50.7794	1.256	55.2475	1.256	1.256	53.0134
															114.872	1.258	104.9	1.258	1.258	109.886		76.6551	1.258	75.5978	1.258	1.258	76.1264		116.724	1.258	114.889	1.258	1.258	115.806		50.9044	1.258	55.3472	1.258	1.258	53.1258
															114.979	1.26	105.004	1.26	1.26	109.992		76.7543	1.26	75.7827	1.26	1.26	76.2685		116.852	1.26	115.112	1.26	1.26	115.982		50.9534	1.26	55.3927	1.26	1.26	53.1731
															115.186	1.262	105.093	1.262	1.262	110.14		76.86	1.262	75.8486	1.262	1.262	76.3543		117.044	1.262	115.237	1.262	1.262	116.141		51.0828	1.262	55.5213	1.262	1.262	53.3021
															115.351	1.264	105.296	1.264	1.264	110.324		77.0817	1.264	75.9713	1.264	1.264	76.5265		117.168	1.264	115.353	1.264	1.264	116.261		51.2243	1.264	55.6389	1.264	1.264	53.4316
															115.446	1.266	105.458	1.266	1.266	110.452		77.2452	1.266	76.1883	1.266	1.266	76.7168		117.277	1.266	115.567	1.266	1.266	116.422		51.2696	1.266	55.684	1.266	1.266	53.4768
															115.612	1.268	105.54	1.268	1.268	110.576		77.3321	1.268	76.3339	1.268	1.268	76.833		117.479	1.268	115.739	1.268	1.268	116.609		51.3555	1.268	55.7856	1.268	1.268	53.5706
															115.771	1.27	105.718	1.27	1.27	110.744		77.5071	1.27	76.4804	1.27	1.27	76.9937		117.646	1.27	115.871	1.27	1.27	116.759		51.4949	1.27	55.8993	1.27	1.27	53.6971
															115.829	1.272	105.92	1.272	1.272	110.874		77.6929	1.272	76.7246	1.272	1.272	77.2087		117.752	1.272	116.103	1.272	1.272	116.928		51.5319	1.272	55.9031	1.272	1.272	53.7175
															115.938	1.274	106.011	1.274	1.274	110.975		77.8009	1.274	76.9122	1.274	1.274	77.3565		117.956	1.274	116.331	1.274	1.274	117.143		51.5538	1.274	55.9338	1.274	1.274	53.7438
															116.117	1.276	106.127	1.276	1.276	111.122		77.9753	1.276	77.0397	1.276	1.276	77.5075		118.181	1.276	116.467	1.276	1.276	117.324		51.6823	1.276	56.0608	1.276	1.276	53.8716
															116.223	1.278	106.295	1.278	1.278	111.259		78.203	1.278	77.2708	1.278	1.278	77.7369		118.289	1.278	116.669	1.278	1.278	117.479		51.7673	1.278	56.1175	1.278	1.278	53.9424
															116.337	1.28	106.371	1.28	1.28	111.354		78.3268	1.28	77.4897	1.28	1.28	77.9083		118.424	1.28	116.919	1.28	1.28	117.672		51.7797	1.28	56.1362	1.28	1.28	53.9579
															116.542	1.282	106.441	1.282	1.282	111.491		78.4516	1.282	77.5691	1.282	1.282	78.0104		118.637	1.282	117.06	1.282	1.282	117.848		51.8964	1.282	56.2632	1.282	1.282	54.0798
															116.689	1.284	106.61	1.284	1.284	111.65		78.6744	1.284	77.6924	1.284	1.284	78.1834		118.754	1.284	117.199	1.284	1.284	117.976		52.052	1.284	56.3877	1.284	1.284	54.2199
															116.785	1.286	106.725	1.286	1.286	111.755		78.8241	1.286	77.9007	1.286	1.286	78.3624		118.833	1.286	117.429	1.286	1.286	118.131		52.1107	1.286	56.4411	1.286	1.286	54.2759
															116.979	1.288	106.772	1.288	1.288	111.876		78.8934	1.288	78.0217	1.288	1.288	78.4576		119.026	1.288	117.591	1.288	1.288	118.309		52.2022	1.288	56.5684	1.288	1.288	54.3853
															117.161	1.29	106.934	1.29	1.29	112.047		79.0421	1.29	78.1285	1.29	1.29	78.5853		119.205	1.29	117.704	1.29	1.29	118.455		52.3661	1.29	56.7265	1.29	1.29	54.5463
															117.223	1.292	107.123	1.292	1.292	112.173		79.1818	1.292	78.3367	1.292	1.292	78.7592		119.314	1.292	117.929	1.292	1.292	118.622		52.4491	1.292	56.7637	1.292	1.292	54.6064
															117.34	1.294	107.208	1.294	1.294	112.274		79.2348	1.294	78.5027	1.294	1.294	78.8687		119.513	1.294	118.152	1.294	1.294	118.832		52.5083	1.294	56.8031	1.294	1.294	54.6557
															117.537	1.296	107.339	1.296	1.296	112.438		79.3627	1.296	78.6115	1.296	1.296	78.9871		119.747	1.296	118.271	1.296	1.296	119.009		52.6568	1.296	56.9393	1.296	1.296	54.798
															117.659	1.298	107.535	1.298	1.298	112.597		79.5493	1.298	78.817	1.298	1.298	79.1831		119.876	1.298	118.45	1.298	1.298	119.163		52.7681	1.298	57.0169	1.298	1.298	54.8925
															117.782	1.3	107.63	1.3	1.3	112.706		79.6295	1.3	79.0209	1.3	1.3	79.3252		120.028	1.3	118.686	1.3	1.3	119.357		52.8185	1.3	57.0459	1.3	1.3	54.9322
															118.001	1.302	107.717	1.302	1.302	112.859		79.7245	1.302	79.1103	1.302	1.302	79.4174		120.258	1.302	118.817	1.302	1.302	119.538		52.9618	1.302	57.1617	1.302	1.302	55.0617
															118.162	1.304	107.915	1.304	1.304	113.038		79.9442	1.304	79.2492	1.304	1.304	79.5967		120.395	1.304	118.937	1.304	1.304	119.666		53.128	1.304	57.272	1.304	1.304	55.2
															118.257	1.306	108.055	1.306	1.306	113.156		80.0993	1.306	79.4589	1.306	1.306	79.7791		120.481	1.306	119.138	1.306	1.306	119.809		53.1962	1.306	57.3182	1.306	1.306	55.2572
															118.448	1.308	108.109	1.308	1.308	113.278		80.1725	1.308	79.5769	1.308	1.308	79.8747		120.657	1.308	119.276	1.308	1.308	119.966		53.2976	1.308	57.4314	1.308	1.308	55.3645
															118.629	1.31	108.275	1.31	1.31	113.452		80.3425	1.31	79.6976	1.31	1.31	80.0201		120.816	1.31	119.366	1.31	1.31	120.091		53.4575	1.31	57.566	1.31	1.31	55.5118
															118.679	1.312	108.494	1.312	1.312	113.587		80.5221	1.312	79.9359	1.312	1.312	80.229		120.914	1.312	119.557	1.312	1.312	120.236		53.529	1.312	57.5897	1.312	1.312	55.5593
															118.767	1.314	108.618	1.314	1.314	113.692		80.6018	1.314	80.1291	1.314	1.314	80.3654		121.097	1.314	119.751	1.314	1.314	120.424		53.5838	1.314	57.6263	1.314	1.314	55.605
															118.936	1.316	108.768	1.316	1.316	113.852		80.7375	1.316	80.253	1.316	1.316	80.4952		121.301	1.316	119.87	1.316	1.316	120.586		53.7153	1.316	57.7405	1.316	1.316	55.7279
															119.031	1.318	108.98	1.318	1.318	114.006		80.941	1.318	80.4714	1.318	1.318	80.7062		121.41	1.318	120.068	1.318	1.318	120.739		53.7784	1.318	57.7779	1.318	1.318	55.7781
															119.118	1.32	109.101	1.32	1.32	114.11		81.0526	1.32	80.695	1.32	1.32	80.8738		121.566	1.32	120.326	1.32	1.32	120.946		53.7723	1.32	57.7835	1.32	1.32	55.7779
															119.304	1.322	109.191	1.322	1.322	114.247		81.1674	1.322	80.8069	1.322	1.322	80.9872		121.798	1.322	120.484	1.322	1.322	121.141		53.8774	1.322	57.8946	1.322	1.322	55.886
															119.463	1.324	109.356	1.324	1.324	114.41		81.3889	1.324	80.959	1.324	1.324	81.1739		121.918	1.324	120.647	1.324	1.324	121.282		54.0075	1.324	57.9852	1.324	1.324	55.9964
															119.574	1.326	109.46	1.326	1.326	114.517		81.5555	1.326	81.1683	1.326	1.326	81.3619		121.99	1.326	120.893	1.326	1.326	121.441		54.028	1.326	57.9975	1.326	1.326	56.0128
															119.764	1.328	109.493	1.328	1.328	114.629		81.6603	1.328	81.2821	1.328	1.328	81.4712		122.17	1.328	121.053	1.328	1.328	121.611		54.0954	1.328	58.1031	1.328	1.328	56.0992
															119.952	1.33	109.626	1.33	1.33	114.789		81.8562	1.33	81.3989	1.33	1.33	81.6276		122.331	1.33	121.15	1.33	1.33	121.74		54.255	1.33	58.2571	1.33	1.33	56.2561
															120.05	1.332	109.787	1.332	1.332	114.918		82.0385	1.332	81.6217	1.332	1.332	81.8301		122.428	1.332	121.356	1.332	1.332	121.892		54.3472	1.332	58.288	1.332	1.332	56.3176
															120.191	1.334	109.861	1.334	1.334	115.026		82.1162	1.334	81.7882	1.334	1.334	81.9522		122.628	1.334	121.559	1.334	1.334	122.094		54.4255	1.334	58.3182	1.334	1.334	56.3719
															120.376	1.336	109.997	1.336	1.336	115.187		82.2628	1.336	81.8976	1.336	1.336	82.0802		122.863	1.336	121.658	1.336	1.336	122.26		54.5899	1.336	58.4485	1.336	1.336	56.5192
															120.476	1.338	110.212	1.338	1.338	115.344		82.4671	1.338	82.1168	1.338	1.338	82.2919		122.996	1.338	121.829	1.338	1.338	122.412		54.6978	1.338	58.5247	1.338	1.338	56.6112
															120.592	1.34	110.331	1.34	1.34	115.462		82.5467	1.34	82.3352	1.34	1.34	82.4409		123.168	1.34	122.085	1.34	1.34	122.627		54.7254	1.34	58.5556	1.34	1.34	56.6405
															120.806	1.342	110.426	1.342	1.342	115.616		82.6176	1.342	82.4309	1.342	1.342	82.5242		123.422	1.342	122.244	1.342	1.342	122.833		54.8455	1.342	58.6756	1.342	1.342	56.7606
															120.962	1.344	110.615	1.344	1.344	115.789		82.8098	1.344	82.5713	1.344	1.344	82.6906		123.56	1.344	122.374	1.344	1.344	122.967		54.9919	1.344	58.7917	1.344	1.344	56.8918
															121.059	1.346	110.753	1.346	1.346	115.906		82.9566	1.346	82.7821	1.346	1.346	82.8693		123.638	1.346	122.577	1.346	1.346	123.107		55.0395	1.346	58.8463	1.346	1.346	56.9429
															121.247	1.348	110.811	1.348	1.348	116.029		83.0324	1.348	82.8935	1.348	1.348	82.963		123.814	1.348	122.729	1.348	1.348	123.272		55.1307	1.348	58.9757	1.348	1.348	57.0532
															121.43	1.35	110.957	1.35	1.35	116.194		83.1953	1.35	82.9862	1.35	1.35	83.0907		123.963	1.35	122.835	1.35	1.35	123.399		55.2932	1.35	59.1251	1.35	1.35	57.2091
															121.503	1.352	111.133	1.352	1.352	116.318		83.3612	1.352	83.182	1.352	1.352	83.2716		124.033	1.352	123.019	1.352	1.352	123.526		55.3712	1.352	59.152	1.352	1.352	57.2616
															121.621	1.354	111.232	1.354	1.354	116.427		83.4342	1.354	83.3495	1.354	1.354	83.3919		124.195	1.354	123.184	1.354	1.354	123.69		55.4437	1.354	59.1865	1.354	1.354	57.3151
															121.802	1.356	111.393	1.356	1.356	116.598		83.5682	1.356	83.4798	1.356	1.356	83.524		124.403	1.356	123.267	1.356	1.356	123.835		55.6167	1.356	59.2972	1.356	1.356	57.4569
															121.887	1.358	111.623	1.358	1.358	116.755		83.7628	1.358	83.7137	1.358	1.358	83.7383		124.516	1.358	123.437	1.358	1.358	123.976		55.7215	1.358	59.3187	1.358	1.358	57.5201
															121.957	1.36	111.75	1.36	1.36	116.854		83.8625	1.36	83.9463	1.36	1.36	83.9044		124.66	1.36	123.676	1.36	1.36	124.168		55.7182	1.36	59.2884	1.36	1.36	57.5033
															122.123	1.362	111.852	1.362	1.362	116.987		83.9711	1.362	84.072	1.362	1.362	84.0215		124.886	1.362	123.815	1.362	1.362	124.351		55.7962	1.362	59.3651	1.362	1.362	57.5807
															122.253	1.364	112.047	1.364	1.364	117.15		84.1905	1.364	84.2513	1.364	1.364	84.2209		125.022	1.364	123.958	1.364	1.364	124.49		55.9136	1.364	59.4434	1.364	1.364	57.6785
															122.333	1.366	112.173	1.366	1.366	117.253		84.363	1.366	84.4894	1.366	1.366	84.4262		125.116	1.366	124.197	1.366	1.366	124.656		55.9418	1.366	59.4492	1.366	1.366	57.6955
															122.495	1.368	112.2	1.368	1.368	117.348		84.4793	1.368	84.6129	1.368	1.368	84.5461		125.289	1.368	124.375	1.368	1.368	124.832		56.0027	1.368	59.5347	1.368	1.368	57.7687
															122.667	1.37	112.311	1.37	1.37	117.489		84.6838	1.37	84.7122	1.37	1.37	84.698		125.417	1.37	124.5	1.37	1.37	124.959		56.1313	1.37	59.6723	1.37	1.37	57.9018
															122.756	1.372	112.457	1.372	1.372	117.607		84.8766	1.372	84.9047	1.372	1.372	84.8907		125.481	1.372	124.716	1.372	1.372	125.099		56.1923	1.372	59.7159	1.372	1.372	57.9541
															122.891	1.374	112.515	1.374	1.374	117.703		84.9661	1.374	85.0505	1.374	1.374	85.0083		125.655	1.374	124.915	1.374	1.374	125.285		56.2585	1.374	59.7725	1.374	1.374	58.0155
															123.072	1.376	112.62	1.376	1.376	117.846		85.1039	1.376	85.1516	1.376	1.376	85.1278		125.863	1.376	125.004	1.376	1.376	125.433		56.4266	1.376	59.9099	1.376	1.376	58.1683
															123.171	1.378	112.8	1.378	1.378	117.985		85.2806	1.378	85.3623	1.378	1.378	85.3215		125.959	1.378	125.16	1.378	1.378	125.559		56.536	1.378	59.9697	1.378	1.378	58.2529
															123.267	1.38	112.899	1.38	1.38	118.083		85.3536	1.38	85.5683	1.38	1.38	85.4609		126.104	1.38	125.392	1.38	1.38	125.748		56.5462	1.38	59.9806	1.38	1.38	58.2634
															123.439	1.382	112.991	1.382	1.382	118.215		85.442	1.382	85.6498	1.382	1.382	85.5459		126.361	1.382	125.531	1.382	1.382	125.946		56.6311	1.382	60.0938	1.382	1.382	58.3625
															123.559	1.384	113.177	1.384	1.384	118.368		85.6376	1.384	85.7867	1.384	1.384	85.7121		126.537	1.384	125.66	1.384	1.384	126.098		56.7493	1.384	60.2042	1.384	1.384	58.4767
															123.645	1.386	113.3	1.386	1.386	118.472		85.7674	1.386	86.0038	1.386	1.386	85.8856		126.652	1.386	125.869	1.386	1.386	126.261		56.7847	1.386	60.2411	1.386	1.386	58.5129
															123.831	1.388	113.342	1.388	1.388	118.587		85.8371	1.388	86.1073	1.388	1.388	85.9722		126.844	1.388	126.016	1.388	1.388	126.43		56.8633	1.388	60.3566	1.388	1.388	58.6099
															124.005	1.39	113.49	1.39	1.39	118.747		86.0167	1.39	86.1739	1.39	1.39	86.0953		127.006	1.39	126.106	1.39	1.39	126.556		57.0206	1.39	60.5186	1.39	1.39	58.7696
															124.08	1.392	113.671	1.392	1.392	118.876		86.2005	1.392	86.3478	1.392	1.392	86.2742		127.095	1.392	126.285	1.392	1.392	126.69		57.1143	1.392	60.5843	1.392	1.392	58.8493
															124.215	1.394	113.753	1.394	1.394	118.984		86.2797	1.394	86.504	1.394	1.394	86.3918		127.262	1.394	126.455	1.394	1.394	126.859		57.2045	1.394	60.6612	1.394	1.394	58.9329
															124.406	1.396	113.885	1.396	1.396	119.146		86.4131	1.396	86.6145	1.396	1.396	86.5138		127.454	1.396	126.527	1.396	1.396	126.99		57.3892	1.396	60.8115	1.396	1.396	59.1003
															124.489	1.398	114.11	1.398	1.398	119.3		86.5984	1.398	86.8257	1.398	1.398	86.712		127.546	1.398	126.67	1.398	1.398	127.108		57.5159	1.398	60.8739	1.398	1.398	59.1949
															124.555	1.4	114.257	1.4	1.4	119.406		86.6818	1.4	87.0576	1.4	1.4	86.8697		127.679	1.4	126.89	1.4	1.4	127.284		57.5488	1.4	60.8762	1.4	1.4	59.2125
															124.707	1.402	114.381	1.402	1.402	119.544		86.7771	1.402	87.1954	1.402	1.402	86.9863		127.899	1.402	127.033	1.402	1.402	127.466		57.6527	1.402	60.965	1.402	1.402	59.3089
															124.811	1.404	114.592	1.404	1.404	119.701		86.9851	1.404	87.3808	1.404	1.404	87.183		128.035	1.404	127.186	1.404	1.404	127.611		57.7686	1.404	61.0387	1.404	1.404	59.4036
															124.869	1.406	114.737	1.406	1.406	119.803		87.1347	1.406	87.6297	1.406	1.406	87.3822		128.128	1.406	127.423	1.406	1.406	127.776		57.7847	1.406	61.0423	1.406	1.406	59.4135
															125.028	1.408	114.791	1.408	1.408	119.909		87.2254	1.408	87.7772	1.408	1.408	87.5013		128.3	1.408	127.591	1.408	1.408	127.946		57.8438	1.408	61.133	1.408	1.408	59.4884
															125.187	1.41	114.923	1.41	1.41	120.055		87.4235	1.41	87.898	1.41	1.41	87.6608		128.43	1.41	127.707	1.41	1.41	128.068		57.9802	1.41	61.2673	1.41	1.41	59.6237
															125.248	1.412	115.07	1.412	1.412	120.159		87.6245	1.412	88.096	1.412	1.412	87.8602		128.479	1.412	127.92	1.412	1.412	128.199		58.0411	1.412	61.3	1.412	1.412	59.6705
															125.375	1.414	115.11	1.414	1.414	120.243		87.7247	1.414	88.2375	1.414	1.414	87.9811		128.613	1.414	128.105	1.414	1.414	128.359		58.0946	1.414	61.3537	1.414	1.414	59.7242
															125.58	1.416	115.189	1.416	1.416	120.384		87.8781	1.416	88.331	1.416	1.416	88.1046		128.778	1.416	128.17	1.416	1.416	128.474		58.2573	1.416	61.4991	1.416	1.416	59.8782
															125.682	1.418	115.35	1.418	1.418	120.516		88.0739	1.418	88.5365	1.418	1.418	88.3052		128.85	1.418	128.303	1.418	1.418	128.576		58.3819	1.418	61.5697	1.418	1.418	59.9758
															125.754	1.42	115.443	1.42	1.42	120.598		88.1582	1.42	88.7462	1.42	1.42	88.4522		128.976	1.42	128.513	1.42	1.42	128.744		58.4261	1.42	61.5864	1.42	1.42	60.0063
															125.912	1.422	115.531	1.422	1.422	120.721		88.2498	1.422	88.8371	1.422	1.422	88.5435		129.204	1.422	128.637	1.422	1.422	128.92		58.5452	1.422	61.6907	1.422	1.422	60.118
															126.037	1.424	115.714	1.424	1.424	120.876		88.4498	1.424	88.9785	1.424	1.424	88.7141		129.366	1.424	128.772	1.424	1.424	129.069		58.6744	1.424	61.7822	1.424	1.424	60.2283
															126.119	1.426	115.839	1.426	1.426	120.979		88.5885	1.426	89.1994	1.426	1.426	88.8939		129.509	1.426	129.006	1.426	1.426	129.257		58.7007	1.426	61.808	1.426	1.426	60.2543
															126.285	1.428	115.883	1.428	1.428	121.084		88.6744	1.428	89.325	1.428	1.428	88.9997		129.748	1.428	129.18	1.428	1.428	129.464		58.7691	1.428	61.9206	1.428	1.428	60.3448
															126.451	1.43	116.024	1.43	1.43	121.237		88.8703	1.43	89.4277	1.43	1.43	89.149		129.936	1.43	129.299	1.43	1.43	129.617		58.912	1.43	62.0726	1.43	1.43	60.4923
															126.534	1.432	116.19	1.432	1.432	121.362		89.0574	1.432	89.621	1.432	1.432	89.3392		130.027	1.432	129.509	1.432	1.432	129.768		58.9728	1.432	62.1177	1.432	1.432	60.5453
															126.688	1.434	116.249	1.434	1.434	121.468		89.1439	1.434	89.7627	1.434	1.434	89.4533		130.195	1.434	129.696	1.434	1.434	129.946		59.0245	1.434	62.1826	1.434	1.434	60.6035
															126.898	1.436	116.353	1.436	1.436	121.625		89.3074	1.436	89.8456	1.436	1.436	89.5765		130.385	1.436	129.774	1.436	1.436	130.079		59.1809	1.436	62.3405	1.436	1.436	60.7607
															127.003	1.438	116.545	1.438	1.438	121.774		89.5213	1.438	90.0394	1.438	1.438	89.7803		130.465	1.438	129.912	1.438	1.438	130.188		59.2884	1.438	62.4178	1.438	1.438	60.8531
															127.095	1.44	116.664	1.44	1.44	121.88		89.5928	1.44	90.2513	1.44	1.44	89.9221		130.583	1.44	130.111	1.44	1.44	130.347		59.3139	1.44	62.4322	1.44	1.44	60.8731
															127.27	1.442	116.778	1.442	1.442	122.024		89.651	1.442	90.3549	1.442	1.442	90.0029		130.794	1.442	130.224	1.442	1.442	130.509		59.4239	1.442	62.5256	1.442	1.442	60.9748
															127.377	1.444	117.009	1.444	1.444	122.193		89.8372	1.444	90.5115	1.444	1.444	90.1743		130.931	1.444	130.355	1.444	1.444	130.643		59.5445	1.444	62.5935	1.444	1.444	61.069
															127.431	1.446	117.197	1.446	1.446	122.314		89.973	1.446	90.7521	1.446	1.446	90.3626		131.048	1.446	130.586	1.446	1.446	130.817		59.5526	1.446	62.5843	1.446	1.446	61.0684
															127.591	1.448	117.286	1.448	1.448	122.439		90.034	1.448	90.908	1.448	1.448	90.471		131.268	1.448	130.754	1.448	1.448	131.011		59.6053	1.448	62.6607	1.448	1.448	61.133
															127.754	1.45	117.446	1.45	1.45	122.6		90.1993	1.45	91.0468	1.45	1.45	90.6231		131.439	1.45	130.87	1.45	1.45	131.154		59.7423	1.45	62.7849	1.45	1.45	61.2636
															127.811	1.452	117.625	1.452	1.452	122.718		90.3943	1.452	91.2729	1.452	1.452	90.8336		131.514	1.452	131.08	1.452	1.452	131.297		59.7989	1.452	62.8084	1.452	1.452	61.3036
															127.934	1.454	117.694	1.454	1.454	122.814		90.5109	1.454	91.4481	1.454	1.454	90.9795		131.672	1.454	131.271	1.454	1.454	131.472		59.8548	1.454	62.8556	1.454	1.454	61.3552
															128.139	1.456	117.779	1.456	1.456	122.959		90.6851	1.456	91.5675	1.456	1.456	91.1263		131.856	1.456	131.356	1.456	1.456	131.606		60.0348	1.456	63.0072	1.456	1.456	61.521
															128.251	1.458	117.918	1.458	1.458	123.085		90.9077	1.458	91.7816	1.458	1.458	91.3446		131.919	1.458	131.51	1.458	1.458	131.714		60.1715	1.458	63.0892	1.458	1.458	61.6304
															128.345	1.46	117.978	1.46	1.46	123.162		91.0193	1.46	91.9875	1.46	1.46	91.5034		132.018	1.46	131.726	1.46	1.46	131.872		60.2149	1.46	63.1094	1.46	1.46	61.6622
															128.525	1.462	118.044	1.462	1.462	123.285		91.1209	1.462	92.0845	1.462	1.462	91.6027		132.217	1.462	131.836	1.462	1.462	132.026		60.3434	1.462	63.2117	1.462	1.462	61.7776
															128.648	1.464	118.224	1.464	1.464	123.436		91.3111	1.464	92.2457	1.464	1.464	91.7784		132.334	1.464	131.949	1.464	1.464	132.142		60.498	1.464	63.3041	1.464	1.464	61.9011
															128.706	1.466	118.347	1.466	1.466	123.526		91.431	1.466	92.4735	1.466	1.466	91.9523		132.42	1.466	132.176	1.466	1.466	132.298		60.5313	1.466	63.3215	1.466	1.466	61.9264
															128.852	1.468	118.384	1.468	1.468	123.618		91.4917	1.468	92.5851	1.468	1.468	92.0384		132.615	1.468	132.353	1.468	1.468	132.484		60.5687	1.468	63.4009	1.468	1.468	61.9848
															128.998	1.47	118.523	1.47	1.47	123.76		91.6579	1.47	92.6756	1.47	1.47	92.1668		132.78	1.47	132.464	1.47	1.47	132.622		60.6683	1.47	63.5162	1.47	1.47	62.0922
															129.044	1.472	118.692	1.472	1.472	123.868		91.8273	1.472	92.8656	1.472	1.472	92.3465		132.868	1.472	132.658	1.472	1.472	132.763		60.7017	1.472	63.5449	1.472	1.472	62.1233
															129.151	1.474	118.747	1.474	1.474	123.949		91.9084	1.474	92.9962	1.474	1.474	92.4523		133.049	1.474	132.85	1.474	1.474	132.95		60.7374	1.474	63.5976	1.474	1.474	62.1675
															129.334	1.476	118.837	1.476	1.476	124.085		92.0618	1.476	93.0502	1.476	1.476	92.556		133.253	1.476	132.95	1.476	1.476	133.102		60.8764	1.476	63.7301	1.476	1.476	62.3033
															129.441	1.478	119.01	1.478	1.478	124.225		92.2699	1.478	93.2015	1.478	1.478	92.7357		133.34	1.478	133.098	1.478	1.478	133.219		60.9754	1.478	63.7977	1.478	1.478	62.3866
															129.55	1.48	119.107	1.48	1.48	124.329		92.3601	1.48	93.3672	1.48	1.48	92.8636		133.466	1.48	133.285	1.48	1.48	133.376		61.0187	1.48	63.8425	1.48	1.48	62.4306
															129.739	1.482	119.201	1.482	1.482	124.47		92.4466	1.482	93.4315	1.482	1.482	92.939		133.695	1.482	133.376	1.482	1.482	133.535		61.1709	1.482	63.9786	1.482	1.482	62.5747
															129.86	1.484	119.414	1.484	1.484	124.637		92.6403	1.484	93.5561	1.484	1.484	93.0982		133.838	1.484	133.483	1.484	1.484	133.661		61.3394	1.484	64.073	1.484	1.484	62.7062
															129.921	1.486	119.585	1.486	1.486	124.753		92.7704	1.486	93.7685	1.486	1.486	93.2694		133.934	1.486	133.692	1.486	1.486	133.813		61.381	1.486	64.0786	1.486	1.486	62.7298
															130.072	1.488	119.672	1.488	1.488	124.872		92.8355	1.488	93.8965	1.488	1.488	93.366		134.136	1.488	133.84	1.488	1.488	133.988		61.4411	1.488	64.1716	1.488	1.488	62.8063
															130.206	1.49	119.851	1.49	1.49	125.029		93.0089	1.49	94.0126	1.49	1.49	93.5107		134.323	1.49	133.946	1.49	1.49	134.135		61.5698	1.49	64.3055	1.49	1.49	62.9376
															130.234	1.492	120.055	1.492	1.492	125.145		93.1957	1.492	94.2296	1.492	1.492	93.7126		134.436	1.492	134.161	1.492	1.492	134.299		61.6195	1.492	64.3155	1.492	1.492	62.9675
															130.337	1.494	120.144	1.494	1.494	125.24		93.2896	1.494	94.4008	1.494	1.494	93.8452		134.613	1.494	134.366	1.494	1.494	134.49		61.6569	1.494	64.3315	1.494	1.494	62.9942
															130.523	1.496	120.25	1.496	1.496	125.387		93.4515	1.496	94.5088	1.496	1.496	93.9802		134.795	1.496	134.46	1.496	1.496	134.628		61.7967	1.496	64.4553	1.496	1.496	63.126
															130.623	1.498	120.422	1.498	1.498	125.522		93.6834	1.498	94.7086	1.498	1.498	94.196		134.866	1.498	134.62	1.498	1.498	134.743		61.8995	1.498	64.5334	1.498	1.498	63.2164
															130.719	1.5	120.507	1.5	1.5	125.613		93.8049	1.5	94.9094	1.5	1.5	94.3571		134.977	1.5	134.846	1.5	1.5	134.912		61.9339	1.5	64.5676	1.5	1.5	63.2507
															130.911	1.502	120.568	1.502	1.502	125.739		93.9032	1.502	95.0051	1.502	1.502	94.4541		135.165	1.502	134.964	1.502	1.502	135.065		62.0609	1.502	64.6779	1.502	1.502	63.3694
															131.047	1.504	120.721	1.504	1.504	125.884		94.0962	1.504	95.163	1.504	1.504	94.6296		135.25	1.504	135.059	1.504	1.504	135.155		62.2148	1.504	64.7701	1.504	1.504	63.4925
															131.119	1.506	120.836	1.506	1.506	125.977		94.2345	1.506	95.3979	1.506	1.506	94.8162		135.304	1.506	135.241	1.506	1.506	135.273		62.268	1.506	64.794	1.506	1.506	63.531
															131.275	1.508	120.89	1.508	1.508	126.082		94.3027	1.508	95.5308	1.508	1.508	94.9167		135.481	1.508	135.384	1.508	1.508	135.433		62.3442	1.508	64.8908	1.508	1.508	63.6175
															131.423	1.51	121.033	1.51	1.51	126.228		94.4537	1.51	95.6469	1.51	1.51	95.0503		135.645	1.51	135.491	1.51	1.51	135.568		62.4759	1.51	65.0128	1.51	1.51	63.7444
															131.468	1.512	121.187	1.512	1.512	126.327		94.608	1.512	95.8664	1.512	1.512	95.2372		135.736	1.512	135.687	1.512	1.512	135.711		62.5285	1.512	65.0258	1.512	1.512	63.7771
															131.574	1.514	121.249	1.514	1.514	126.412		94.685	1.514	96.0268	1.514	1.514	95.3559		135.921	1.514	135.864	1.514	1.514	135.893		62.5783	1.514	65.0632	1.514	1.514	63.8208
															131.756	1.516	121.359	1.516	1.516	126.558		94.8389	1.516	96.1052	1.516	1.516	95.472		136.144	1.516	135.947	1.516	1.516	136.046		62.729	1.516	65.196	1.516	1.516	63.9625
															131.846	1.518	121.52	1.518	1.518	126.683		95.0511	1.518	96.2718	1.518	1.518	95.6615		136.252	1.518	136.099	1.518	1.518	136.175		62.8287	1.518	65.2651	1.518	1.518	64.0469
															131.92	1.52	121.581	1.52	1.52	126.75		95.1509	1.52	96.4426	1.52	1.52	95.7968		136.373	1.52	136.304	1.52	1.52	136.338		62.85	1.52	65.3017	1.52	1.52	64.0759
															132.095	1.522	121.641	1.522	1.522	126.868		95.2479	1.522	96.4993	1.522	1.522	95.8736		136.576	1.522	136.4	1.522	1.522	136.488		62.9656	1.522	65.4366	1.522	1.522	64.2011
															132.229	1.524	121.816	1.524	1.524	127.022		95.4462	1.524	96.6059	1.524	1.524	96.0261		136.696	1.524	136.491	1.524	1.524	136.594		63.1104	1.524	65.5453	1.524	1.524	64.3278
															132.29	1.526	121.944	1.526	1.526	127.117		95.5755	1.526	96.8005	1.526	1.526	96.188		136.77	1.526	136.67	1.526	1.526	136.72		63.1524	1.526	65.5658	1.526	1.526	64.3591
															132.418	1.528	122.012	1.528	1.528	127.215		95.6369	1.528	96.9155	1.528	1.528	96.2762		136.932	1.528	136.794	1.528	1.528	136.863		63.223	1.528	65.6604	1.528	1.528	64.4417
															132.546	1.53	122.199	1.53	1.53	127.372		95.7949	1.53	97.0198	1.53	1.53	96.4074		137.077	1.53	136.887	1.53	1.53	136.982		63.3544	1.53	65.7891	1.53	1.53	64.5717
															132.59	1.532	122.411	1.532	1.532	127.501		95.9479	1.532	97.2222	1.532	1.532	96.5851		137.171	1.532	137.095	1.532	1.532	137.133		63.3997	1.532	65.801	1.532	1.532	64.6003
															132.692	1.534	122.508	1.534	1.534	127.6		96.0079	1.534	97.3836	1.534	1.534	96.6957		137.362	1.534	137.294	1.534	1.534	137.328		63.4406	1.534	65.819	1.534	1.534	64.6298
															132.855	1.536	122.64	1.536	1.536	127.747		96.1569	1.536	97.4967	1.536	1.536	96.8268		137.573	1.536	137.385	1.536	1.536	137.479		63.5928	1.536	65.9283	1.536	1.536	64.7606
															132.938	1.538	122.841	1.538	1.538	127.89		96.3903	1.538	97.7101	1.538	1.538	97.0502		137.67	1.538	137.546	1.538	1.538	137.608		63.6943	1.538	65.9779	1.538	1.538	64.8361
															133.038	1.54	122.938	1.54	1.54	127.988		96.5182	1.54	97.9167	1.54	1.54	97.2174		137.799	1.54	137.775	1.54	1.54	137.787		63.7103	1.54	65.9948	1.54	1.54	64.8525
															133.242	1.542	122.997	1.542	1.542	128.119		96.6429	1.542	98.0062	1.542	1.542	97.3245		138.004	1.542	137.89	1.542	1.542	137.947		63.8297	1.542	66.1153	1.542	1.542	64.9725
															133.384	1.544	123.153	1.544	1.544	128.269		96.8847	1.544	98.158	1.544	1.544	97.5214		138.111	1.544	137.986	1.544	1.544	138.048		63.994	1.544	66.2246	1.544	1.544	65.1093
															133.461	1.546	123.271	1.546	1.546	128.366		97.0683	1.546	98.3947	1.546	1.546	97.7315		138.179	1.546	138.177	1.546	1.546	138.178		64.0587	1.546	66.2532	1.546	1.546	65.1559
															133.626	1.548	123.314	1.548	1.548	128.47		97.163	1.548	98.5298	1.548	1.548	97.8464		138.348	1.548	138.318	1.548	1.548	138.333		64.1484	1.548	66.3512	1.548	1.548	65.2498
															133.782	1.55	123.447	1.55	1.55	128.615		97.3345	1.55	98.6425	1.55	1.55	97.9885		138.489	1.55	138.408	1.55	1.55	138.449		64.3018	1.55	66.485	1.55	1.55	65.3934
															133.828	1.552	123.611	1.552	1.552	128.72		97.5066	1.552	98.8611	1.552	1.552	98.1839		138.573	1.552	138.597	1.552	1.552	138.585		64.3695	1.552	66.5175	1.552	1.552	65.4435
															133.93	1.554	123.689	1.554	1.554	128.809		97.5806	1.554	99.0401	1.554	1.554	98.3103		138.769	1.554	138.787	1.554	1.554	138.778		64.4198	1.554	66.5661	1.554	1.554	65.4929
															134.105	1.556	123.808	1.556	1.556	128.956		97.7038	1.556	99.1541	1.556	1.556	98.4289		138.991	1.556	138.877	1.556	1.556	138.934		64.5666	1.556	66.697	1.556	1.556	65.6318
															134.191	1.558	123.984	1.558	1.558	129.088		97.8817	1.558	99.354	1.558	1.558	98.6179		139.083	1.558	139.019	1.558	1.558	139.051		64.6575	1.558	66.7562	1.558	1.558	65.7069
															134.267	1.56	124.061	1.56	1.56	129.164		97.9719	1.56	99.5446	1.56	1.56	98.7583		139.208	1.56	139.218	1.56	1.56	139.213		64.6617	1.56	66.7797	1.56	1.56	65.7207
															134.435	1.562	124.125	1.562	1.562	129.28		98.0764	1.562	99.6075	1.562	1.562	98.842		139.431	1.562	139.324	1.562	1.562	139.377		64.7612	1.562	66.9053	1.562	1.562	65.8332
															134.562	1.564	124.29	1.564	1.564	129.426		98.2766	1.564	99.711	1.564	1.564	98.9938		139.556	1.564	139.422	1.564	1.564	139.489		64.8972	1.564	67.0124	1.564	1.564	65.9548
															134.639	1.566	124.395	1.566	1.566	129.517		98.4033	1.566	99.8921	1.566	1.566	99.1477		139.619	1.566	139.592	1.566	1.566	139.606		64.9361	1.566	67.0319	1.566	1.566	65.984
															134.796	1.568	124.428	1.568	1.568	129.612		98.4657	1.568	99.9825	1.568	1.568	99.2241		139.78	1.568	139.692	1.568	1.568	139.736		65.009	1.568	67.1141	1.568	1.568	66.0616
															134.933	1.57	124.59	1.57	1.57	129.762		98.6255	1.57	100.057	1.57	1.57	99.3412		139.926	1.57	139.744	1.57	1.57	139.835		65.1555	1.57	67.226	1.57	1.57	66.1907
															134.966	1.572	124.797	1.572	1.572	129.882		98.7712	1.572	100.237	1.572	1.572	99.5041		140.003	1.572	139.91	1.572	1.572	139.957		65.2242	1.572	67.2345	1.572	1.572	66.2294
															135.06	1.574	124.884	1.574	1.574	129.972		98.8105	1.574	100.395	1.574	1.574	99.6027		140.174	1.574	140.085	1.574	1.574	140.13		65.2765	1.574	67.2563	1.574	1.574	66.2664
															135.216	1.576	124.998	1.576	1.576	130.107		98.9265	1.576	100.512	1.576	1.576	99.7193		140.384	1.576	140.161	1.576	1.576	140.272		65.4186	1.576	67.3584	1.576	1.576	66.3885
															135.276	1.578	125.196	1.578	1.578	130.236		99.1193	1.578	100.724	1.578	1.578	99.9215		140.487	1.578	140.302	1.578	1.578	140.395		65.5017	1.578	67.3937	1.578	1.578	66.4477
															135.336	1.58	125.307	1.58	1.58	130.321		99.2162	1.58	100.931	1.58	1.58	100.073		140.622	1.58	140.525	1.58	1.58	140.573		65.5026	1.58	67.4006	1.58	1.58	66.4516
															135.495	1.582	125.376	1.582	1.582	130.435		99.3254	1.582	101.026	1.582	1.582	100.176		140.84	1.582	140.669	1.582	1.582	140.755		65.5972	1.582	67.511	1.582	1.582	66.5541
															135.605	1.584	125.528	1.584	1.584	130.567		99.5593	1.584	101.165	1.584	1.584	100.362		140.967	1.584	140.804	1.584	1.584	140.886		65.7257	1.584	67.6128	1.584	1.584	66.6693
															135.671	1.586	125.63	1.586	1.586	130.651		99.74	1.586	101.363	1.586	1.586	100.552		141.04	1.586	141.015	1.586	1.586	141.027		65.7711	1.586	67.6574	1.586	1.586	66.7142
															135.835	1.588	125.655	1.588	1.588	130.745		99.8449	1.588	101.464	1.588	1.588	100.654		141.2	1.588	141.158	1.588	1.588	141.179		65.8625	1.588	67.7938	1.588	1.588	66.8282
															135.983	1.59	125.78	1.59	1.59	130.882		100.034	1.59	101.561	1.59	1.59	100.798		141.333	1.59	141.241	1.59	1.59	141.287		66.026	1.59	67.9574	1.59	1.59	66.9917
															136.017	1.592	125.94	1.592	1.592	130.978		100.218	1.592	101.763	1.592	1.592	100.991		141.4	1.592	141.42	1.592	1.592	141.41		66.1127	1.592	67.9939	1.592	1.592	67.0533
															136.113	1.594	126.001	1.594	1.594	131.057		100.299	1.594	101.917	1.594	1.594	101.108		141.563	1.594	141.597	1.594	1.594	141.58		66.184	1.594	68.0359	1.594	1.594	67.1099
															136.286	1.596	126.106	1.596	1.596	131.196		100.433	1.596	102.02	1.596	1.596	101.227		141.762	1.596	141.677	1.596	1.596	141.719		66.3373	1.596	68.1601	1.596	1.596	67.2487
															136.36	1.598	126.29	1.598	1.598	131.325		100.621	1.598	102.247	1.598	1.598	101.434		141.868	1.598	141.817	1.598	1.598	141.843		66.4341	1.598	68.1988	1.598	1.598	67.3165
															136.429	1.6	126.39	1.6	1.6	131.409		100.706	1.6	102.486	1.6	1.6	101.596		142.02	1.6	142.03	1.6	1.6	142.025		66.4559	1.6	68.1805	1.6	1.6	67.3182
															136.604	1.602	126.469	1.602	1.602	131.536		100.8	1.602	102.586	1.602	1.602	101.693		142.253	1.602	142.159	1.602	1.602	142.206		66.5522	1.602	68.2577	1.602	1.602	67.4049
															136.738	1.604	126.639	1.604	1.604	131.688		101.008	1.604	102.706	1.604	1.604	101.857		142.383	1.604	142.278	1.604	1.604	142.33		66.6573	1.604	68.3327	1.604	1.604	67.495
															136.821	1.606	126.75	1.606	1.606	131.785		101.16	1.606	102.897	1.606	1.606	102.028		142.469	1.606	142.47	1.606	1.606	142.47		66.6809	1.606	68.3516	1.606	1.606	67.5163
															136.991	1.608	126.78	1.608	1.608	131.886		101.241	1.608	102.991	1.608	1.608	102.116		142.656	1.608	142.597	1.608	1.608	142.626		66.7644	1.608	68.4623	1.608	1.608	67.6134
															137.146	1.61	126.905	1.61	1.61	132.025		101.402	1.61	103.054	1.61	1.61	102.228		142.799	1.61	142.666	1.61	1.61	142.732		66.9098	1.61	68.6101	1.61	1.61	67.76
															137.182	1.612	127.056	1.612	1.612	132.119		101.554	1.612	103.209	1.612	1.612	102.381		142.85	1.612	142.819	1.612	1.612	142.834		66.9609	1.612	68.6408	1.612	1.612	67.8009
															137.264	1.614	127.121	1.614	1.614	132.193		101.607	1.614	103.333	1.614	1.614	102.47		142.992	1.614	142.958	1.614	1.614	142.975		67.012	1.614	68.6857	1.614	1.614	67.8489
															137.407	1.616	127.247	1.616	1.616	132.327		101.719	1.616	103.41	1.616	1.616	102.564		143.187	1.616	143.008	1.616	1.616	143.097		67.1689	1.616	68.8265	1.616	1.616	67.9977
															137.45	1.618	127.447	1.618	1.618	132.448		101.877	1.618	103.594	1.618	1.618	102.736		143.283	1.618	143.142	1.618	1.618	143.212		67.2593	1.618	68.8834	1.618	1.618	68.0713
															137.482	1.62	127.56	1.62	1.62	132.521		101.917	1.62	103.799	1.62	1.62	102.858		143.404	1.62	143.344	1.62	1.62	143.374		67.254	1.62	68.8761	1.62	1.62	68.0651
															137.613	1.622	127.672	1.622	1.622	132.643		101.966	1.622	103.9	1.622	1.622	102.933		143.616	1.622	143.447	1.622	1.622	143.532		67.3405	1.622	68.9689	1.622	1.622	68.1547
															137.703	1.624	127.881	1.624	1.624	132.792		102.151	1.624	104.039	1.624	1.624	103.095		143.754	1.624	143.556	1.624	1.624	143.655		67.4602	1.624	69.0693	1.624	1.624	68.2648
															137.748	1.626	128.009	1.626	1.626	132.879		102.295	1.626	104.243	1.626	1.626	103.269		143.846	1.626	143.765	1.626	1.626	143.805		67.4822	1.626	69.1042	1.626	1.626	68.2932
															137.905	1.628	128.036	1.628	1.628	132.971		102.374	1.628	104.365	1.628	1.628	103.369		144.011	1.628	143.902	1.628	1.628	143.956		67.5425	1.628	69.2152	1.628	1.628	68.3789
															138.072	1.63	128.156	1.63	1.63	133.114		102.556	1.63	104.478	1.63	1.63	103.517		144.135	1.63	143.963	1.63	1.63	144.049		67.686	1.63	69.3707	1.63	1.63	68.5283
															138.133	1.632	128.295	1.632	1.632	133.214		102.758	1.632	104.685	1.632	1.632	103.722		144.192	1.632	144.117	1.632	1.632	144.154		67.7665	1.632	69.4246	1.632	1.632	68.5956
															138.242	1.634	128.333	1.634	1.634	133.288		102.872	1.634	104.847	1.634	1.634	103.859		144.339	1.634	144.276	1.634	1.634	144.307		67.8426	1.634	69.4833	1.634	1.634	68.6629
															138.412	1.636	128.416	1.636	1.636	133.414		103.032	1.636	104.963	1.636	1.636	103.997		144.51	1.636	144.345	1.636	1.636	144.428		68.008	1.636	69.6151	1.636	1.636	68.8115
															138.484	1.638	128.57	1.638	1.638	133.527		103.239	1.638	105.192	1.638	1.638	104.216		144.591	1.638	144.486	1.638	1.638	144.539		68.1119	1.638	69.666	1.638	1.638	68.8889
															138.55	1.64	128.637	1.64	1.64	133.593		103.341	1.64	105.424	1.64	1.64	104.382		144.737	1.64	144.702	1.64	1.64	144.72		68.1339	1.64	69.667	1.64	1.64	68.9004
															138.713	1.642	128.701	1.642	1.642	133.707		103.439	1.642	105.53	1.642	1.642	104.484		144.981	1.642	144.835	1.642	1.642	144.908		68.2402	1.642	69.7544	1.642	1.642	68.9973
															138.824	1.644	128.871	1.644	1.644	133.848		103.637	1.644	105.683	1.644	1.644	104.66		145.125	1.644	144.967	1.644	1.644	145.046		68.3597	1.644	69.8214	1.644	1.644	69.0906
															138.88	1.646	128.979	1.646	1.646	133.93		103.781	1.646	105.911	1.646	1.646	104.846		145.219	1.646	145.182	1.646	1.646	145.2		68.3762	1.646	69.824	1.646	1.646	69.1001
															139.05	1.648	129.001	1.648	1.648	134.025		103.864	1.648	106.021	1.648	1.648	104.942		145.412	1.648	145.324	1.648	1.648	145.368		68.4388	1.648	69.9274	1.648	1.648	69.1831
															139.231	1.65	129.125	1.65	1.65	134.178		104.035	1.65	106.083	1.65	1.65	105.059		145.568	1.65	145.399	1.65	1.65	145.483		68.5831	1.65	70.0774	1.65	1.65	69.3302
															139.294	1.652	129.28	1.652	1.652	134.287		104.202	1.652	106.245	1.652	1.652	105.224		145.63	1.652	145.559	1.652	1.652	145.594		68.6557	1.652	70.1072	1.652	1.652	69.3814
															139.395	1.654	129.343	1.654	1.654	134.369		104.278	1.654	106.379	1.654	1.654	105.329		145.773	1.654	145.695	1.654	1.654	145.734		68.7256	1.654	70.1417	1.654	1.654	69.4337
															139.563	1.656	129.463	1.656	1.656	134.513		104.407	1.656	106.447	1.656	1.656	105.427		145.951	1.656	145.724	1.656	1.656	145.837		68.8945	1.656	70.2659	1.656	1.656	69.5802
															139.642	1.658	129.667	1.658	1.658	134.655		104.571	1.658	106.608	1.658	1.658	105.59		146.03	1.658	145.829	1.658	1.658	145.929		69.0016	1.658	70.3121	1.658	1.658	69.6568
															139.7	1.66	129.787	1.66	1.66	134.744		104.618	1.66	106.805	1.66	1.66	105.712		146.156	1.66	146.016	1.66	1.66	146.086		69.0184	1.66	70.2949	1.66	1.66	69.6567
															139.829	1.662	129.902	1.662	1.662	134.866		104.672	1.662	106.925	1.662	1.662	105.798		146.385	1.662	146.109	1.662	1.662	146.247		69.1187	1.662	70.3585	1.662	1.662	69.7386
															139.903	1.664	130.122	1.664	1.664	135.012		104.836	1.664	107.086	1.664	1.664	105.961		146.523	1.664	146.199	1.664	1.664	146.361		69.2325	1.664	70.4104	1.664	1.664	69.8215
															139.93	1.666	130.266	1.666	1.666	135.098		104.944	1.666	107.303	1.666	1.666	106.124		146.609	1.666	146.396	1.666	1.666	146.502		69.2345	1.666	70.4002	1.666	1.666	69.8174
															140.058	1.668	130.3	1.668	1.668	135.179		105.007	1.668	107.43	1.668	1.668	106.218		146.788	1.668	146.549	1.668	1.668	146.668		69.2724	1.668	70.4839	1.668	1.668	69.8781
															140.187	1.67	130.422	1.67	1.67	135.304		105.189	1.67	107.542	1.67	1.67	106.365		146.936	1.67	146.643	1.67	1.67	146.789		69.3949	1.67	70.623	1.67	1.67	70.0089
															140.229	1.672	130.563	1.672	1.672	135.396		105.381	1.672	107.736	1.672	1.672	106.559		147.004	1.672	146.821	1.672	1.672	146.912		69.4576	1.672	70.6715	1.672	1.672	70.0645
															140.35	1.674	130.586	1.674	1.674	135.468		105.48	1.674	107.875	1.674	1.674	106.678		147.15	1.674	146.99	1.674	1.674	147.07		69.5224	1.674	70.7449	1.674	1.674	70.1337
															140.535	1.676	130.648	1.676	1.676	135.592		105.646	1.676	107.961	1.676	1.676	106.803		147.319	1.676	147.052	1.676	1.676	147.185		69.6931	1.676	70.9039	1.676	1.676	70.2985
															140.606	1.678	130.803	1.678	1.678	135.704		105.864	1.678	108.151	1.678	1.678	107.008		147.385	1.678	147.158	1.678	1.678	147.271		69.8258	1.678	70.9909	1.678	1.678	70.4084
															140.665	1.68	130.884	1.68	1.68	135.775		105.962	1.68	108.354	1.68	1.68	107.158		147.504	1.68	147.331	1.68	1.68	147.418		69.8831	1.68	71.0393	1.68	1.68	70.4612
															140.825	1.682	130.95	1.682	1.682	135.887		106.044	1.682	108.462	1.682	1.682	107.253		147.726	1.682	147.43	1.682	1.682	147.578		70.0109	1.682	71.1681	1.682	1.682	70.5895
															140.919	1.684	131.12	1.684	1.684	136.02		106.223	1.684	108.629	1.684	1.684	107.426		147.865	1.684	147.529	1.684	1.684	147.697		70.1424	1.684	71.2505	1.684	1.684	70.6965
															140.938	1.686	131.249	1.686	1.686	136.094		106.353	1.686	108.865	1.686	1.686	107.609		147.972	1.686	147.712	1.686	1.686	147.842		70.1706	1.686	71.2463	1.686	1.686	70.7085
															141.059	1.688	131.297	1.688	1.688	136.178		106.437	1.688	108.996	1.688	1.688	107.716		148.183	1.688	147.848	1.688	1.688	148.016		70.2346	1.688	71.329	1.688	1.688	70.7818
															141.198	1.69	131.423	1.69	1.69	136.311		106.609	1.69	109.099	1.69	1.69	107.854		148.358	1.69	147.949	1.69	1.69	148.154		70.3582	1.69	71.4444	1.69	1.69	70.9013
															141.245	1.692	131.555	1.692	1.692	136.4		106.764	1.692	109.284	1.692	1.692	108.024		148.443	1.692	148.145	1.692	1.692	148.294		70.4058	1.692	71.4448	1.692	1.692	70.9253
															141.349	1.694	131.584	1.694	1.694	136.467		106.839	1.694	109.412	1.694	1.694	108.126		148.607	1.694	148.311	1.694	1.694	148.459		70.4641	1.694	71.4726	1.694	1.694	70.9684
															141.528	1.696	131.668	1.696	1.696	136.598		106.995	1.696	109.476	1.696	1.696	108.236		148.788	1.696	148.36	1.696	1.696	148.574		70.6339	1.696	71.6016	1.696	1.696	71.1178
															141.613	1.698	131.826	1.698	1.698	136.72		107.187	1.698	109.634	1.698	1.698	108.41		148.85	1.698	148.482	1.698	1.698	148.666		70.7521	1.698	71.6517	1.698	1.698	71.2019
															141.675	1.7	131.889	1.7	1.7	136.782		107.246	1.7	109.799	1.7	1.7	108.522		148.946	1.7	148.677	1.7	1.7	148.812		70.7841	1.7	71.6442	1.7	1.7	71.2141
															141.812	1.702	131.947	1.702	1.702	136.88		107.313	1.702	109.863	1.702	1.702	108.588		149.139	1.702	148.763	1.702	1.702	148.951		70.8938	1.702	71.7291	1.702	1.702	71.3115
															141.892	1.704	132.133	1.704	1.704	137.012		107.488	1.704	109.991	1.704	1.704	108.74		149.252	1.704	148.842	1.704	1.704	149.047		71.012	1.704	71.8022	1.704	1.704	71.4071
															141.909	1.706	132.28	1.706	1.706	137.094		107.58	1.706	110.207	1.706	1.706	108.894		149.328	1.706	149.033	1.706	1.706	149.181		71.0268	1.706	71.798	1.706	1.706	71.4124
															142.005	1.708	132.342	1.708	1.708	137.173		107.605	1.708	110.333	1.708	1.708	108.969		149.504	1.708	149.182	1.708	1.708	149.343		71.0776	1.708	71.8672	1.708	1.708	71.4724
															142.098	1.71	132.495	1.71	1.71	137.297		107.751	1.71	110.428	1.71	1.71	109.089		149.65	1.71	149.268	1.71	1.71	149.459		71.1853	1.71	71.9811	1.71	1.71	71.5832
															142.115	1.712	132.677	1.712	1.712	137.396		107.909	1.712	110.607	1.712	1.712	109.258		149.722	1.712	149.441	1.712	1.712	149.582		71.211	1.712	72.0161	1.712	1.712	71.6136
															142.207	1.714	132.751	1.714	1.714	137.479		107.967	1.714	110.749	1.714	1.714	109.358		149.882	1.714	149.61	1.714	1.714	149.746		71.2528	1.714	72.0961	1.714	1.714	71.6744
															142.364	1.716	132.846	1.716	1.716	137.605		108.091	1.716	110.844	1.716	1.716	109.468		150.065	1.716	149.668	1.716	1.716	149.866		71.4172	1.716	72.2674	1.716	1.716	71.8423
															142.432	1.718	132.997	1.718	1.718	137.714		108.282	1.718	111.04	1.718	1.718	109.661		150.129	1.718	149.773	1.718	1.718	149.951		71.5254	1.718	72.3501	1.718	1.718	71.9377
															142.505	1.72	133.063	1.72	1.72	137.784		108.374	1.72	111.243	1.72	1.72	109.808		150.222	1.72	149.941	1.72	1.72	150.081		71.5436	1.72	72.3805	1.72	1.72	71.9621
															142.67	1.722	133.125	1.722	1.722	137.898		108.468	1.722	111.34	1.722	1.722	109.904		150.411	1.722	150.016	1.722	1.722	150.214		71.6646	1.722	72.5111	1.722	1.722	72.0878
															142.769	1.724	133.287	1.724	1.724	138.028		108.667	1.724	111.503	1.724	1.724	110.085		150.532	1.724	150.088	1.724	1.724	150.31		71.8196	1.724	72.6195	1.724	1.724	72.2196
															142.805	1.726	133.392	1.726	1.726	138.098		108.8	1.726	111.762	1.726	1.726	110.281		150.623	1.726	150.26	1.726	1.726	150.441		71.8596	1.726	72.6279	1.726	1.726	72.2437
															142.937	1.728	133.424	1.728	1.728	138.18		108.868	1.728	111.922	1.728	1.728	110.395		150.811	1.728	150.39	1.728	1.728	150.601		71.9168	1.728	72.6987	1.728	1.728	72.3078
															143.061	1.73	133.553	1.73	1.73	138.307		109.041	1.73	112.038	1.73	1.73	110.539		150.967	1.73	150.478	1.73	1.73	150.723		72.0414	1.73	72.8114	1.73	1.73	72.4264
															143.079	1.732	133.697	1.732	1.732	138.388		109.221	1.732	112.237	1.732	1.732	110.729		151.052	1.732	150.669	1.732	1.732	150.86		72.0924	1.732	72.8287	1.732	1.732	72.4605
															143.171	1.734	133.724	1.734	1.734	138.447		109.306	1.734	112.389	1.734	1.734	110.847		151.227	1.734	150.851	1.734	1.734	151.039		72.1398	1.734	72.8656	1.734	1.734	72.5027
															143.347	1.736	133.781	1.736	1.736	138.564		109.442	1.736	112.468	1.736	1.736	110.955		151.417	1.736	150.913	1.736	1.736	151.165		72.2952	1.736	72.9975	1.736	1.736	72.6463
															143.43	1.738	133.907	1.738	1.738	138.669		109.631	1.738	112.628	1.738	1.738	111.129		151.471	1.738	151.022	1.738	1.738	151.247		72.4019	1.738	73.0686	1.738	1.738	72.7352
															143.498	1.74	133.958	1.74	1.74	138.728		109.725	1.74	112.794	1.74	1.74	111.259		151.55	1.74	151.195	1.74	1.74	151.372		72.4262	1.74	73.0936	1.74	1.74	72.7599
															143.654	1.742	134.013	1.742	1.742	138.834		109.824	1.742	112.849	1.742	1.742	111.336		151.734	1.742	151.271	1.742	1.742	151.503		72.5423	1.742	73.1961	1.742	1.742	72.8692
															143.756	1.744	134.179	1.744	1.744	138.968		110.008	1.744	112.955	1.744	1.744	111.481		151.839	1.744	151.342	1.744	1.744	151.591		72.6783	1.744	73.267	1.744	1.744	72.9726
															143.798	1.746	134.3	1.746	1.746	139.049		110.109	1.746	113.154	1.746	1.746	111.631		151.896	1.746	151.512	1.746	1.746	151.704		72.7026	1.746	73.2603	1.746	1.746	72.9814
															143.925	1.748	134.367	1.748	1.748	139.146		110.139	1.748	113.278	1.748	1.748	111.709		152.063	1.748	151.636	1.748	1.748	151.85		72.7569	1.748	73.3305	1.748	1.748	73.0437
															144.04	1.75	134.553	1.75	1.75	139.296		110.269	1.75	113.387	1.75	1.75	111.828		152.227	1.75	151.714	1.75	1.75	151.971		72.8783	1.75	73.4261	1.75	1.75	73.1522
															144.044	1.752	134.758	1.752	1.752	139.401		110.397	1.752	113.589	1.752	1.752	111.993		152.312	1.752	151.897	1.752	1.752	152.105		72.9086	1.752	73.4134	1.752	1.752	73.161
															144.116	1.754	134.836	1.754	1.754	139.476		110.43	1.754	113.751	1.754	1.754	112.091		152.465	1.754	152.08	1.754	1.754	152.273		72.9224	1.754	73.4396	1.754	1.754	73.181
															144.279	1.756	134.939	1.756	1.756	139.609		110.541	1.756	113.853	1.756	1.756	112.197		152.646	1.756	152.151	1.756	1.756	152.398		73.0547	1.756	73.5795	1.756	1.756	73.3171
															144.358	1.758	135.108	1.758	1.758	139.733		110.722	1.758	114.045	1.758	1.758	112.384		152.719	1.758	152.27	1.758	1.758	152.495		73.1639	1.758	73.6572	1.758	1.758	73.4106
															144.419	1.76	135.179	1.76	1.76	139.799		110.807	1.76	114.241	1.76	1.76	112.524		152.808	1.76	152.451	1.76	1.76	152.63		73.1965	1.76	73.6947	1.76	1.76	73.4456
															144.563	1.762	135.221	1.762	1.762	139.892		110.911	1.762	114.327	1.762	1.762	112.619		152.972	1.762	152.542	1.762	1.762	152.757		73.3029	1.762	73.827	1.762	1.762	73.565
															144.663	1.764	135.359	1.764	1.764	140.011		111.138	1.764	114.466	1.764	1.764	112.802		153.065	1.764	152.62	1.764	1.764	152.843		73.4331	1.764	73.9336	1.764	1.764	73.6833
															144.722	1.766	135.453	1.766	1.766	140.087		111.301	1.766	114.688	1.766	1.766	112.995		153.139	1.766	152.775	1.766	1.766	152.957		73.4822	1.766	73.9583	1.766	1.766	73.7203
															144.864	1.768	135.474	1.768	1.768	140.169		111.384	1.768	114.826	1.768	1.768	113.105		153.319	1.768	152.876	1.768	1.768	153.097		73.571	1.768	74.0598	1.768	1.768	73.8154
															144.978	1.77	135.596	1.77	1.77	140.287		111.557	1.77	114.954	1.77	1.77	113.256		153.472	1.77	152.934	1.77	1.77	153.203		73.7083	1.77	74.1858	1.77	1.77	73.947
															144.984	1.772	135.748	1.772	1.772	140.366		111.737	1.772	115.178	1.772	1.772	113.458		153.559	1.772	153.086	1.772	1.772	153.322		73.7479	1.772	74.1877	1.772	1.772	73.9678
															145.078	1.774	135.795	1.774	1.774	140.436		111.829	1.774	115.343	1.774	1.774	113.586		153.751	1.774	153.231	1.774	1.774	153.491		73.7783	1.774	74.2034	1.774	1.774	73.9909
															145.253	1.776	135.872	1.776	1.776	140.563		111.979	1.776	115.432	1.776	1.776	113.705		153.978	1.776	153.287	1.776	1.776	153.633		73.9117	1.776	74.3181	1.776	1.776	74.1149
															145.319	1.778	136.012	1.778	1.778	140.666		112.179	1.778	115.609	1.778	1.778	113.894		154.085	1.778	153.411	1.778	1.778	153.748		73.997	1.778	74.3637	1.778	1.778	74.1803
															145.382	1.78	136.068	1.78	1.78	140.725		112.267	1.78	115.786	1.78	1.78	114.026		154.212	1.78	153.587	1.78	1.78	153.899		74.0131	1.78	74.3616	1.78	1.78	74.1873
															145.56	1.782	136.119	1.782	1.782	140.839		112.347	1.782	115.836	1.782	1.782	114.091		154.417	1.782	153.658	1.782	1.782	154.037		74.1288	1.782	74.4516	1.782	1.782	74.2902
															145.678	1.784	136.272	1.784	1.784	140.975		112.527	1.784	115.927	1.784	1.784	114.227		154.518	1.784	153.73	1.784	1.784	154.124		74.2658	1.784	74.5295	1.784	1.784	74.3976
															145.714	1.786	136.374	1.786	1.786	141.044		112.649	1.786	116.106	1.786	1.786	114.377		154.57	1.786	153.896	1.786	1.786	154.233		74.3013	1.786	74.5402	1.786	1.786	74.4208
															145.84	1.788	136.407	1.788	1.788	141.124		112.7	1.788	116.217	1.788	1.788	114.458		154.731	1.788	154.008	1.788	1.788	154.37		74.3791	1.788	74.6287	1.788	1.788	74.5039
															145.957	1.79	136.548	1.79	1.79	141.253		112.829	1.79	116.322	1.79	1.79	114.576		154.875	1.79	154.073	1.79	1.79	154.474		74.5203	1.79	74.7415	1.79	1.79	74.6309
															145.943	1.792	136.718	1.792	1.792	141.331		112.948	1.792	116.514	1.792	1.792	114.731		154.939	1.792	154.244	1.792	1.792	154.591		74.5629	1.792	74.7385	1.792	1.792	74.6507
															145.977	1.794	136.785	1.794	1.794	141.381		112.993	1.794	116.663	1.794	1.794	114.828		155.093	1.794	154.418	1.794	1.794	154.756		74.5881	1.794	74.7573	1.794	1.794	74.6727
															146.098	1.796	136.894	1.796	1.796	141.496		113.123	1.796	116.769	1.796	1.796	114.946		155.289	1.796	154.501	1.796	1.796	154.895		74.7162	1.796	74.8726	1.796	1.796	74.7944
															146.146	1.798	137.068	1.798	1.798	141.607		113.3	1.798	116.967	1.798	1.798	115.134		155.378	1.798	154.652	1.798	1.798	155.015		74.8037	1.798	74.9179	1.798	1.798	74.8608
															146.195	1.8	137.141	1.8	1.8	141.668		113.36	1.8	117.144	1.8	1.8	115.252		155.488	1.8	154.863	1.8	1.8	155.175		74.8281	1.8	74.9277	1.8	1.8	74.8779
															146.349	1.802	137.199	1.802	1.802	141.774		113.439	1.802	117.202	1.802	1.802	115.32		155.67	1.802	154.962	1.802	1.802	155.316		74.9534	1.802	75.0463	1.802	1.802	74.9998
															146.46	1.804	137.368	1.804	1.804	141.914		113.64	1.804	117.328	1.804	1.804	115.484		155.761	1.804	155.044	1.804	1.804	155.402		75.1072	1.804	75.1549	1.804	1.804	75.1311
															146.514	1.806	137.477	1.806	1.806	141.996		113.765	1.806	117.535	1.806	1.806	115.65		155.813	1.806	155.215	1.806	1.806	155.514		75.1685	1.806	75.1866	1.806	1.806	75.1776
															146.659	1.808	137.487	1.808	1.808	142.073		113.807	1.808	117.644	1.808	1.808	115.726		155.958	1.808	155.327	1.808	1.808	155.642		75.269	1.808	75.2974	1.808	1.808	75.2832
															146.798	1.81	137.598	1.81	1.81	142.198		113.953	1.81	117.749	1.81	1.81	115.851		156.072	1.81	155.374	1.81	1.81	155.723		75.4258	1.81	75.4425	1.81	1.81	75.4342
															146.829	1.812	137.759	1.812	1.812	142.294		114.11	1.812	117.979	1.812	1.812	116.045		156.127	1.812	155.514	1.812	1.812	155.82		75.4909	1.812	75.4672	1.812	1.812	75.479
															146.911	1.814	137.825	1.814	1.814	142.368		114.17	1.814	118.169	1.814	1.814	116.17		156.293	1.814	155.656	1.814	1.814	155.975		75.5491	1.814	75.4949	1.814	1.814	75.522
															147.059	1.816	137.912	1.816	1.816	142.486		114.295	1.816	118.279	1.816	1.816	116.287		156.492	1.816	155.711	1.816	1.816	156.102		75.6939	1.816	75.6118	1.816	1.816	75.6528
															147.127	1.818	138.057	1.818	1.818	142.592		114.497	1.818	118.476	1.818	1.818	116.486		156.578	1.818	155.837	1.818	1.818	156.208		75.7619	1.818	75.6623	1.818	1.818	75.7121
															147.203	1.82	138.119	1.82	1.82	142.661		114.607	1.82	118.676	1.82	1.82	116.642		156.707	1.82	156.026	1.82	1.82	156.366		75.7532	1.82	75.6709	1.82	1.82	75.7121
															147.364	1.822	138.162	1.822	1.822	142.763		114.718	1.822	118.746	1.822	1.822	116.732		156.927	1.822	156.106	1.822	1.822	156.517		75.8598	1.822	75.7777	1.822	1.822	75.8188
															147.463	1.824	138.284	1.824	1.824	142.873		114.936	1.824	118.842	1.824	1.824	116.889		157.042	1.824	156.175	1.824	1.824	156.608		75.9927	1.824	75.8701	1.824	1.824	75.9314
															147.515	1.826	138.338	1.826	1.826	142.926		115.096	1.826	119.016	1.826	1.826	117.056		157.097	1.826	156.339	1.826	1.826	156.718		76.0099	1.826	75.8778	1.826	1.826	75.9438
															147.662	1.828	138.33	1.828	1.828	142.996		115.183	1.828	119.096	1.828	1.828	117.139		157.249	1.828	156.437	1.828	1.828	156.843		76.0682	1.828	75.9623	1.828	1.828	76.0152
															147.785	1.83	138.446	1.83	1.83	143.115		115.354	1.83	119.148	1.83	1.83	117.251		157.376	1.83	156.465	1.83	1.83	156.921		76.211	1.83	76.0937	1.83	1.83	76.1524
															147.789	1.832	138.598	1.832	1.832	143.194		115.51	1.832	119.31	1.832	1.832	117.41		157.433	1.832	156.596	1.832	1.832	157.014		76.2683	1.832	76.1123	1.832	1.832	76.1903
															147.852	1.834	138.659	1.834	1.834	143.256		115.556	1.834	119.456	1.834	1.834	117.506		157.587	1.834	156.75	1.834	1.834	157.168		76.298	1.834	76.1257	1.834	1.834	76.2119
															147.984	1.836	138.782	1.836	1.836	143.383		115.659	1.836	119.546	1.836	1.836	117.602		157.775	1.836	156.815	1.836	1.836	157.295		76.414	1.836	76.2225	1.836	1.836	76.3182
															148.025	1.838	138.988	1.838	1.838	143.506		115.82	1.838	119.722	1.838	1.838	117.771		157.853	1.838	156.942	1.838	1.838	157.398		76.4726	1.838	76.2671	1.838	1.838	76.3699
															148.068	1.84	139.096	1.84	1.84	143.582		115.867	1.84	119.911	1.84	1.84	117.889		157.969	1.84	157.153	1.84	1.84	157.561		76.4475	1.84	76.2842	1.84	1.84	76.3659
															148.218	1.842	139.177	1.842	1.842	143.698		115.906	1.842	120.004	1.842	1.842	117.955		158.181	1.842	157.286	1.842	1.842	157.733		76.5206	1.842	76.3974	1.842	1.842	76.459
															148.324	1.844	139.348	1.844	1.844	143.836		116.061	1.844	120.138	1.844	1.844	118.1		158.287	1.844	157.393	1.844	1.844	157.84		76.6327	1.844	76.4983	1.844	1.844	76.5655
															148.377	1.846	139.455	1.846	1.846	143.916		116.174	1.846	120.336	1.846	1.846	118.255		158.322	1.846	157.562	1.846	1.846	157.942		76.6532	1.846	76.5411	1.846	1.846	76.5971
															148.526	1.848	139.476	1.848	1.848	144.001		116.23	1.848	120.443	1.848	1.848	118.337		158.452	1.848	157.675	1.848	1.848	158.063		76.7234	1.848	76.6811	1.848	1.848	76.7022
															148.67	1.85	139.592	1.85	1.85	144.131		116.383	1.85	120.537	1.85	1.85	118.46		158.573	1.85	157.743	1.85	1.85	158.158		76.8829	1.85	76.8495	1.85	1.85	76.8662
															148.703	1.852	139.73	1.852	1.852	144.216		116.531	1.852	120.74	1.852	1.852	118.635		158.62	1.852	157.89	1.852	1.852	158.255		76.9757	1.852	76.8845	1.852	1.852	76.9301
															148.782	1.854	139.77	1.854	1.854	144.276		116.581	1.854	120.912	1.854	1.854	118.747		158.75	1.854	158.009	1.854	1.854	158.38		77.0578	1.854	76.9212	1.854	1.854	76.9895
															148.93	1.856	139.86	1.856	1.856	144.395		116.703	1.856	121.033	1.856	1.856	118.868		158.931	1.856	158.037	1.856	1.856	158.484		77.2336	1.856	77.0417	1.856	1.856	77.1377
															148.986	1.858	140.031	1.858	1.858	144.509		116.894	1.858	121.253	1.858	1.858	119.073		159.027	1.858	158.149	1.858	1.858	158.588		77.3514	1.858	77.0784	1.858	1.858	77.2149
															149.03	1.86	140.11	1.86	1.86	144.57		116.979	1.86	121.484	1.86	1.86	119.231		159.159	1.86	158.33	1.86	1.86	158.744		77.3706	1.86	77.0575	1.86	1.86	77.214
															149.171	1.862	140.156	1.862	1.862	144.664		117.064	1.862	121.596	1.862	1.862	119.33		159.37	1.862	158.407	1.862	1.862	158.888		77.4609	1.862	77.1361	1.862	1.862	77.2985
															149.28	1.864	140.289	1.864	1.864	144.784		117.271	1.864	121.735	1.864	1.864	119.503		159.487	1.864	158.478	1.864	1.864	158.983		77.5722	1.864	77.2105	1.864	1.864	77.3914
															149.342	1.866	140.371	1.866	1.866	144.857		117.434	1.866	121.933	1.866	1.866	119.683		159.556	1.866	158.642	1.866	1.866	159.099		77.5877	1.866	77.2101	1.866	1.866	77.3989
															149.489	1.868	140.37	1.868	1.868	144.93		117.534	1.868	122.032	1.868	1.868	119.783		159.712	1.868	158.751	1.868	1.868	159.232		77.6335	1.868	77.2869	1.868	1.868	77.4602
															149.625	1.87	140.451	1.87	1.87	145.038		117.724	1.87	122.093	1.87	1.87	119.909		159.832	1.87	158.803	1.87	1.87	159.317		77.7379	1.87	77.4031	1.87	1.87	77.5705
															149.67	1.872	140.562	1.872	1.872	145.116		117.903	1.872	122.24	1.872	1.872	120.071		159.876	1.872	158.944	1.872	1.872	159.41		77.7695	1.872	77.4151	1.872	1.872	77.5923
															149.78	1.874	140.596	1.874	1.874	145.188		117.968	1.874	122.359	1.874	1.874	120.163		160.018	1.874	159.075	1.874	1.874	159.547		77.8096	1.874	77.4449	1.874	1.874	77.6272
															149.932	1.876	140.684	1.876	1.876	145.308		118.079	1.876	122.436	1.876	1.876	120.257		160.199	1.876	159.115	1.876	1.876	159.657		77.9503	1.876	77.5574	1.876	1.876	77.7539
															149.956	1.878	140.845	1.878	1.878	145.4		118.237	1.878	122.607	1.878	1.878	120.422		160.27	1.878	159.229	1.878	1.878	159.749		78.0228	1.878	77.5838	1.878	1.878	77.8033
															149.972	1.88	140.929	1.88	1.88	145.451		118.286	1.88	122.782	1.88	1.88	120.534		160.38	1.88	159.415	1.88	1.88	159.898		78.0009	1.88	77.5668	1.88	1.88	77.7838
															150.099	1.882	141.012	1.882	1.882	145.555		118.337	1.882	122.855	1.882	1.882	120.596		160.598	1.882	159.517	1.882	1.882	160.057		78.0706	1.882	77.6626	1.882	1.882	77.8666
															150.167	1.884	141.187	1.884	1.884	145.677		118.501	1.884	122.969	1.884	1.884	120.735		160.736	1.884	159.62	1.884	1.884	160.178		78.1757	1.884	77.7467	1.884	1.884	77.9612
															150.167	1.886	141.299	1.886	1.886	145.733		118.614	1.886	123.147	1.886	1.886	120.88		160.818	1.886	159.802	1.886	1.886	160.31		78.1945	1.886	77.752	1.886	1.886	77.9733
															150.277	1.888	141.335	1.888	1.888	145.806		118.667	1.888	123.238	1.888	1.888	120.952		160.977	1.888	159.915	1.888	1.888	160.446		78.2616	1.888	77.8526	1.888	1.888	78.0571
															150.409	1.89	141.473	1.89	1.89	145.941		118.819	1.89	123.311	1.89	1.89	121.065		161.103	1.89	159.974	1.89	1.89	160.538		78.4071	1.89	78.0097	1.89	1.89	78.2084
															150.44	1.892	141.631	1.892	1.892	146.036		118.974	1.892	123.471	1.892	1.892	121.222		161.152	1.892	160.118	1.892	1.892	160.635		78.4859	1.892	78.0634	1.892	1.892	78.2746
															150.525	1.894	141.683	1.894	1.894	146.104		119.033	1.894	123.602	1.894	1.894	121.318		161.284	1.894	160.24	1.894	1.894	160.762		78.5712	1.894	78.1286	1.894	1.894	78.3499
															150.687	1.896	141.787	1.896	1.896	146.237		119.149	1.896	123.712	1.896	1.896	121.43		161.445	1.896	160.259	1.896	1.896	160.852		78.7596	1.896	78.2774	1.896	1.896	78.5185
															150.761	1.898	141.971	1.898	1.898	146.366		119.307	1.898	123.929	1.898	1.898	121.618		161.508	1.898	160.352	1.898	1.898	160.93		78.886	1.898	78.3394	1.898	1.898	78.6127
															150.817	1.9	142.056	1.9	1.9	146.437		119.358	1.9	124.144	1.9	1.9	121.751		161.615	1.9	160.515	1.9	1.9	161.065		78.9219	1.9	78.3337	1.9	1.9	78.6278
															150.96	1.902	142.113	1.902	1.902	146.537		119.429	1.902	124.256	1.902	1.902	121.842		161.818	1.902	160.587	1.902	1.902	161.203		79.0391	1.902	78.4087	1.902	1.902	78.7239
															151.063	1.904	142.268	1.904	1.904	146.666		119.623	1.904	124.426	1.904	1.904	122.024		161.946	1.904	160.669	1.904	1.904	161.307		79.1675	1.904	78.4654	1.904	1.904	78.8165
															151.128	1.906	142.365	1.906	1.906	146.747		119.758	1.906	124.657	1.906	1.906	122.208		162.037	1.906	160.848	1.906	1.906	161.443		79.1934	1.906	78.4504	1.906	1.906	78.8219
															151.286	1.908	142.367	1.908	1.908	146.826		119.831	1.908	124.767	1.908	1.908	122.299		162.208	1.908	160.957	1.908	1.908	161.582		79.2664	1.908	78.5186	1.908	1.908	78.8925
															151.425	1.91	142.456	1.91	1.91	146.94		120.012	1.91	124.84	1.91	1.91	122.426		162.329	1.91	160.997	1.91	1.91	161.663		79.4083	1.91	78.6244	1.91	1.91	79.0163
															151.452	1.912	142.574	1.912	1.912	147.013		120.209	1.912	124.999	1.912	1.912	122.604		162.376	1.912	161.131	1.912	1.912	161.754		79.4602	1.912	78.6309	1.912	1.912	79.0456
															151.535	1.914	142.588	1.914	1.914	147.061		120.309	1.914	125.11	1.914	1.914	122.709		162.519	1.914	161.258	1.914	1.914	161.888		79.5089	1.914	78.6683	1.914	1.914	79.0886
															151.677	1.916	142.642	1.916	1.916	147.16		120.45	1.916	125.158	1.916	1.916	122.804		162.684	1.916	161.267	1.916	1.916	161.975		79.6643	1.916	78.795	1.916	1.916	79.2297
															151.708	1.918	142.79	1.918	1.918	147.249		120.63	1.918	125.304	1.918	1.918	122.967		162.735	1.918	161.328	1.918	1.918	162.032		79.7562	1.918	78.8342	1.918	1.918	79.2952
															151.718	1.92	142.885	1.92	1.92	147.301		120.708	1.92	125.471	1.92	1.92	123.09		162.837	1.92	161.477	1.92	1.92	162.157		79.7544	1.92	78.82	1.92	1.92	79.2872
															151.817	1.922	142.982	1.922	1.922	147.399		120.786	1.922	125.542	1.922	1.922	123.164		163.044	1.922	161.562	1.922	1.922	162.303		79.8353	1.922	78.9029	1.922	1.922	79.3691
															151.865	1.924	143.17	1.924	1.924	147.518		120.956	1.924	125.652	1.924	1.924	123.304		163.167	1.924	161.655	1.924	1.924	162.411		79.9221	1.924	78.9684	1.924	1.924	79.4453
															151.88	1.926	143.294	1.926	1.926	147.587		121.069	1.926	125.833	1.926	1.926	123.451		163.252	1.926	161.845	1.926	1.926	162.549		79.8902	1.926	78.9621	1.926	1.926	79.4262
															152.008	1.928	143.342	1.928	1.928	147.675		121.134	1.928	125.928	1.928	1.928	123.531		163.437	1.928	161.99	1.928	1.928	162.713		79.9016	1.928	79.0531	1.928	1.928	79.4774
															152.133	1.93	143.487	1.93	1.93	147.81		121.297	1.93	126.003	1.93	1.93	123.65		163.586	1.93	162.08	1.93	1.93	162.833		80.0034	1.93	79.1973	1.93	1.93	79.6004
															152.158	1.932	143.629	1.932	1.932	147.894		121.452	1.932	126.163	1.932	1.932	123.807		163.644	1.932	162.251	1.932	1.932	162.948		80.0318	1.932	79.2363	1.932	1.932	79.634
															152.262	1.934	143.636	1.934	1.934	147.949		121.518	1.934	126.279	1.934	1.934	123.898		163.769	1.934	162.402	1.934	1.934	163.085		80.052	1.934	79.2956	1.934	1.934	79.6738
															152.447	1.936	143.691	1.936	1.936	148.069		121.653	1.936	126.342	1.936	1.936	123.997		163.91	1.936	162.437	1.936	1.936	163.174		80.1876	1.936	79.4633	1.936	1.936	79.8254
															152.524	1.938	143.843	1.938	1.938	148.184		121.832	1.938	126.51	1.938	1.938	124.171		163.946	1.938	162.511	1.938	1.938	163.229		80.2984	1.938	79.5679	1.938	1.938	79.9331
															152.577	1.94	143.912	1.94	1.94	148.244		121.885	1.94	126.704	1.94	1.94	124.294		164.025	1.94	162.639	1.94	1.94	163.332		80.3451	1.94	79.6058	1.94	1.94	79.9754
															152.717	1.942	143.964	1.942	1.942	148.341		121.936	1.942	126.8	1.942	1.942	124.368		164.198	1.942	162.687	1.942	1.942	163.443		80.4743	1.942	79.7092	1.942	1.942	80.0918
															152.8	1.944	144.135	1.944	1.944	148.468		122.101	1.944	126.948	1.944	1.944	124.524		164.292	1.944	162.748	1.944	1.944	163.52		80.6093	1.944	79.7914	1.944	1.944	80.2004
															152.827	1.946	144.269	1.946	1.946	148.548		122.217	1.946	127.182	1.946	1.946	124.699		164.366	1.946	162.901	1.946	1.946	163.634		80.6354	1.946	79.8052	1.946	1.946	80.2203
															152.96	1.948	144.311	1.948	1.948	148.636		122.276	1.948	127.338	1.948	1.948	124.807		164.556	1.948	163.002	1.948	1.948	163.779		80.7007	1.948	79.8907	1.948	1.948	80.2957
															153.106	1.95	144.432	1.95	1.95	148.769		122.436	1.95	127.464	1.95	1.95	124.95		164.717	1.95	163.059	1.95	1.95	163.888		80.8332	1.95	79.999	1.95	1.95	80.4161
															153.149	1.952	144.573	1.952	1.952	148.861		122.607	1.952	127.663	1.952	1.952	125.135		164.785	1.952	163.208	1.952	1.952	163.997		80.8749	1.952	79.9976	1.952	1.952	80.4362
															153.247	1.954	144.602	1.954	1.954	148.924		122.7	1.954	127.809	1.954	1.954	125.254		164.927	1.954	163.337	1.954	1.954	164.132		80.9058	1.954	80.0223	1.954	1.954	80.4641
															153.419	1.956	144.655	1.956	1.956	149.037		122.862	1.956	127.886	1.956	1.956	125.374		165.097	1.956	163.359	1.956	1.956	164.228		81.0465	1.956	80.1447	1.956	1.956	80.5956
															153.5	1.958	144.776	1.958	1.958	149.138		123.067	1.958	128.047	1.958	1.958	125.557		165.161	1.958	163.445	1.958	1.958	164.303		81.1428	1.958	80.1906	1.958	1.958	80.6667
															153.559	1.96	144.824	1.96	1.96	149.191		123.148	1.96	128.216	1.96	1.96	125.682		165.251	1.96	163.594	1.96	1.96	164.422		81.1507	1.96	80.1793	1.96	1.96	80.665
															153.694	1.962	144.871	1.962	1.962	149.283		123.218	1.962	128.284	1.962	1.962	125.751		165.424	1.962	163.646	1.962	1.962	164.535		81.2364	1.962	80.2521	1.962	1.962	80.7443
															153.762	1.964	145.028	1.964	1.964	149.395		123.383	1.964	128.396	1.964	1.964	125.889		165.513	1.964	163.701	1.964	1.964	164.607		81.3445	1.964	80.3055	1.964	1.964	80.825
															153.762	1.966	145.139	1.966	1.966	149.451		123.481	1.966	128.583	1.966	1.966	126.032		165.57	1.966	163.864	1.966	1.966	164.717		81.3446	1.966	80.2876	1.966	1.966	80.8161
															153.858	1.968	145.168	1.968	1.968	149.513		123.511	1.968	128.696	1.968	1.968	126.103		165.725	1.968	163.983	1.968	1.968	164.854		81.3581	1.968	80.3584	1.968	1.968	80.8583
															153.958	1.97	145.287	1.97	1.97	149.623		123.638	1.97	128.789	1.97	1.97	126.213		165.849	1.97	164.05	1.97	1.97	164.95		81.4318	1.97	80.4753	1.97	1.97	80.9536
															153.955	1.972	145.432	1.972	1.972	149.694		123.777	1.972	128.955	1.972	1.972	126.366		165.898	1.972	164.2	1.972	1.972	165.049		81.4448	1.972	80.4905	1.972	1.972	80.9677
															154.02	1.974	145.474	1.974	1.974	149.747		123.848	1.974	129.059	1.974	1.974	126.453		166.037	1.974	164.337	1.974	1.974	165.187		81.4706	1.974	80.5351	1.974	1.974	81.0028
															154.166	1.976	145.543	1.976	1.976	149.855		123.996	1.976	129.101	1.976	1.976	126.548		166.205	1.976	164.382	1.976	1.976	165.294		81.6005	1.976	80.6866	1.976	1.976	81.1436
															154.227	1.978	145.676	1.978	1.978	149.952		124.186	1.978	129.237	1.978	1.978	126.711		166.262	1.978	164.484	1.978	1.978	165.373		81.6905	1.978	80.7738	1.978	1.978	81.2321
															154.286	1.98	145.734	1.98	1.98	150.01		124.255	1.98	129.38	1.98	1.98	126.817		166.351	1.98	164.627	1.98	1.98	165.489		81.7301	1.98	80.8165	1.98	1.98	81.2733
															154.447	1.982	145.795	1.982	1.982	150.121		124.333	1.982	129.431	1.982	1.982	126.882		166.538	1.982	164.67	1.982	1.982	165.604		81.8749	1.982	80.9517	1.982	1.982	81.4133
															154.545	1.984	145.97	1.984	1.984	150.257		124.521	1.984	129.555	1.984	1.984	127.038		166.652	1.984	164.728	1.984	1.984	165.69		82.0317	1.984	81.0557	1.984	1.984	81.5437
															154.565	1.986	146.096	1.986	1.986	150.331		124.632	1.986	129.769	1.986	1.986	127.201		166.727	1.986	164.887	1.986	1.986	165.807		82.0699	1.986	81.0605	1.986	1.986	81.5652
															154.686	1.988	146.134	1.988	1.988	150.41		124.674	1.988	129.9	1.988	1.988	127.287		166.903	1.988	164.984	1.988	1.988	165.944		82.1325	1.988	81.1362	1.988	1.988	81.6344
															154.829	1.99	146.261	1.99	1.99	150.545		124.829	1.99	130.023	1.99	1.99	127.426		167.065	1.99	165.036	1.99	1.99	166.051		82.2534	1.99	81.2493	1.99	1.99	81.7513
															154.871	1.992	146.413	1.992	1.992	150.642		124.999	1.992	130.247	1.992	1.992	127.623		167.161	1.992	165.197	1.992	1.992	166.179		82.2876	1.992	81.2427	1.992	1.992	81.7652
															154.967	1.994	146.457	1.994	1.994	150.712		125.08	1.994	130.417	1.994	1.994	127.748		167.331	1.994	165.345	1.994	1.994	166.338		82.3162	1.994	81.2405	1.994	1.994	81.7784
															155.15	1.996	146.519	1.996	1.996	150.835		125.236	1.996	130.511	1.996	1.996	127.874		167.505	1.996	165.376	1.996	1.996	166.44		82.447	1.996	81.3331	1.996	1.996	81.8901
															155.265	1.998	146.643	1.998	1.998	150.954		125.459	1.998	130.685	1.998	1.998	128.072		167.559	1.998	165.459	1.998	1.998	166.509		82.5301	1.998	81.3672	1.998	1.998	81.9486
															155.369	2	146.683	2	2	151.026		125.567	2	130.855	2	2	128.211		167.654	2	165.604	2	2	166.629		82.544	2	81.3623	2	2	81.9532
															155.546	2.002	146.709	2.002	2.002	151.127		125.659	2.002	130.914	2.002	2.002	128.286		167.836	2.002	165.647	2.002	2.002	166.741		82.6574	2.002	81.45	2.002	2.002	82.0537
															155.65	2.004	146.84	2.004	2.004	151.245		125.846	2.004	131.026	2.004	2.004	128.436		167.919	2.004	165.674	2.004	2.004	166.797		82.7886	2.004	81.517	2.004	2.004	82.1528
															155.681	2.006	146.937	2.006	2.006	151.309		125.965	2.006	131.216	2.006	2.006	128.59		167.966	2.006	165.797	2.006	2.006	166.881		82.8056	2.006	81.5041	2.006	2.006	82.1549
															155.786	2.008	146.97	2.008	2.008	151.378		126.01	2.008	131.313	2.008	2.008	128.661		168.129	2.008	165.888	2.008	2.008	167.008		82.8523	2.008	81.5689	2.008	2.008	82.2106
															155.87	2.01	147.105	2.01	2.01	151.487		126.139	2.01	131.395	2.01	2.01	128.767		168.272	2.01	165.943	2.01	2.01	167.107		82.963	2.01	81.6685	2.01	2.01	82.3157
															155.842	2.012	147.27	2.012	2.012	151.556		126.269	2.012	131.58	2.012	2.012	128.924		168.341	2.012	166.092	2.012	2.012	167.217		82.9842	2.012	81.661	2.012	2.012	82.3226
															155.881	2.014	147.343	2.014	2.014	151.612		126.314	2.014	131.718	2.014	2.014	129.016		168.497	2.014	166.237	2.014	2.014	167.367		82.9924	2.014	81.681	2.014	2.014	82.3367
															156.003	2.016	147.454	2.016	2.016	151.729		126.431	2.016	131.782	2.016	2.016	129.106		168.676	2.016	166.292	2.016	2.016	167.484		83.1076	2.016	81.8074	2.016	2.016	82.4575
															156.043	2.018	147.617	2.018	2.018	151.83		126.609	2.018	131.926	2.018	2.018	129.267		168.736	2.018	166.408	2.018	2.018	167.572		83.1846	2.018	81.8792	2.018	2.018	82.5319
															156.086	2.02	147.671	2.02	2.02	151.879		126.693	2.02	132.074	2.02	2.02	129.384		168.819	2.02	166.579	2.02	2.02	167.699		83.1912	2.02	81.9193	2.02	2.02	82.5552
															156.235	2.022	147.702	2.022	2.022	151.968		126.782	2.022	132.121	2.022	2.022	129.451		168.983	2.022	166.646	2.022	2.022	167.814		83.2952	2.022	82.0598	2.022	2.022	82.6775
															156.335	2.024	147.837	2.024	2.024	152.086		126.952	2.024	132.222	2.024	2.024	129.587		169.048	2.024	166.7	2.024	2.024	167.874		83.4287	2.024	82.1822	2.024	2.024	82.8055
															156.376	2.026	147.924	2.026	2.026	152.15		127.051	2.026	132.406	2.026	2.026	129.728		169.071	2.026	166.836	2.026	2.026	167.953		83.4655	2.026	82.2172	2.026	2.026	82.8414
															156.505	2.028	147.934	2.028	2.028	152.219		127.099	2.028	132.506	2.028	2.028	129.802		169.199	2.028	166.917	2.028	2.028	168.058		83.5377	2.028	82.3194	2.028	2.028	82.9286
															156.619	2.03	148.049	2.03	2.03	152.334		127.241	2.03	132.596	2.03	2.03	129.919		169.316	2.03	166.956	2.03	2.03	168.136		83.6713	2.03	82.4511	2.03	2.03	83.0612
															156.632	2.032	148.194	2.032	2.032	152.413		127.366	2.032	132.792	2.032	2.032	130.079		169.383	2.032	167.097	2.032	2.032	168.24		83.7213	2.032	82.4658	2.032	2.032	83.0936
															156.721	2.034	148.224	2.034	2.034	152.473		127.408	2.034	132.95	2.034	2.034	130.179		169.548	2.034	167.238	2.034	2.034	168.393		83.7671	2.034	82.4859	2.034	2.034	83.1265
															156.884	2.036	148.294	2.036	2.036	152.589		127.542	2.036	133.044	2.036	2.036	130.293		169.738	2.036	167.275	2.036	2.036	168.506		83.9152	2.036	82.5918	2.036	2.036	83.2535
															156.95	2.038	148.447	2.038	2.038	152.699		127.746	2.038	133.23	2.038	2.038	130.488		169.821	2.038	167.373	2.038	2.038	168.597		84.0061	2.038	82.6297	2.038	2.038	83.3179
															157.02	2.04	148.504	2.04	2.04	152.762		127.848	2.04	133.421	2.04	2.04	130.635		169.945	2.04	167.544	2.04	2.04	168.744		84.0118	2.04	82.6237	2.04	2.04	83.3178
															157.202	2.042	148.52	2.042	2.042	152.861		127.961	2.042	133.484	2.042	2.042	130.723		170.146	2.042	167.614	2.042	2.042	168.88		84.1131	2.042	82.7131	2.042	2.042	83.4131
															157.331	2.044	148.641	2.044	2.044	152.986		128.182	2.044	133.577	2.044	2.044	130.879		170.242	2.044	167.652	2.044	2.044	168.947		84.2482	2.044	82.7931	2.044	2.044	83.5206
															157.392	2.046	148.741	2.046	2.046	153.066		128.339	2.046	133.753	2.046	2.046	131.046		170.302	2.046	167.766	2.046	2.046	169.034		84.2848	2.046	82.7994	2.046	2.046	83.5421
															157.534	2.048	148.774	2.048	2.048	153.154		128.418	2.048	133.854	2.048	2.048	131.136		170.467	2.048	167.85	2.048	2.048	169.159		84.3475	2.048	82.8763	2.048	2.048	83.6119
															157.656	2.05	148.896	2.05	2.05	153.276		128.572	2.05	133.926	2.05	2.05	131.249		170.595	2.05	167.909	2.05	2.05	169.252		84.4622	2.05	82.9784	2.05	2.05	83.7203
															157.664	2.052	149.052	2.052	2.052	153.358		128.718	2.052	134.085	2.052	2.052	131.401		170.65	2.052	168.055	2.052	2.052	169.352		84.4792	2.052	82.9692	2.052	2.052	83.7242
															157.725	2.054	149.124	2.054	2.054	153.424		128.775	2.054	134.227	2.054	2.054	131.501		170.807	2.054	168.188	2.054	2.054	169.498		84.4783	2.054	82.984	2.054	2.054	83.7311
															157.853	2.056	149.235	2.056	2.056	153.544		128.884	2.056	134.329	2.056	2.056	131.606		170.995	2.056	168.248	2.056	2.056	169.621		84.5815	2.056	83.0971	2.056	2.056	83.8393
															157.888	2.058	149.403	2.058	2.058	153.645		129.031	2.058	134.506	2.058	2.058	131.768		171.053	2.058	168.385	2.058	2.058	169.719		84.6369	2.058	83.1393	2.058	2.058	83.8881
															157.919	2.06	149.474	2.06	2.06	153.696		129.091	2.06	134.67	2.06	2.06	131.88		171.12	2.06	168.564	2.06	2.06	169.842		84.6025	2.06	83.1394	2.06	2.06	83.871
															158.054	2.062	149.527	2.062	2.062	153.791		129.179	2.062	134.725	2.062	2.062	131.952		171.27	2.062	168.631	2.062	2.062	169.951		84.6592	2.062	83.2563	2.062	2.062	83.9577
															158.143	2.064	149.673	2.064	2.064	153.908		129.362	2.064	134.824	2.064	2.064	132.093		171.34	2.064	168.696	2.064	2.064	170.018		84.7706	2.064	83.3779	2.064	2.064	84.0743
															158.179	2.066	149.753	2.066	2.066	153.966		129.468	2.066	134.986	2.066	2.066	132.227		171.371	2.066	168.841	2.066	2.066	170.106		84.81	2.066	83.4171	2.066	2.066	84.1135
															158.312	2.068	149.753	2.068	2.068	154.033		129.518	2.068	135.057	2.068	2.068	132.288		171.492	2.068	168.907	2.068	2.068	170.199		84.8848	2.068	83.5169	2.068	2.068	84.2008
															158.436	2.07	149.868	2.07	2.07	154.152		129.664	2.07	135.124	2.07	2.07	132.394		171.585	2.07	168.923	2.07	2.07	170.254		85.0245	2.07	83.653	2.07	2.07	84.3387
															158.445	2.072	150.024	2.072	2.072	154.234		129.789	2.072	135.298	2.072	2.072	132.544		171.626	2.072	169.05	2.072	2.072	170.338		85.0941	2.072	83.6896	2.072	2.072	84.3918
															158.508	2.074	150.064	2.074	2.074	154.286		129.815	2.074	135.443	2.074	2.074	132.629		171.776	2.074	169.176	2.074	2.074	170.476		85.1574	2.074	83.7328	2.074	2.074	84.4451
															158.65	2.076	150.131	2.076	2.076	154.39		129.916	2.076	135.551	2.076	2.076	132.734		171.963	2.076	169.203	2.076	2.076	170.583		85.305	2.076	83.8409	2.076	2.076	84.5729
															158.704	2.078	150.281	2.078	2.078	154.493		130.077	2.078	135.766	2.078	2.078	132.921		172.045	2.078	169.304	2.078	2.078	170.674		85.3871	2.078	83.8643	2.078	2.078	84.6257
															158.752	2.08	150.353	2.08	2.08	154.553		130.148	2.08	135.972	2.08	2.08	133.06		172.16	2.08	169.479	2.08	2.08	170.82		85.3911	2.08	83.852	2.08	2.08	84.6216
															158.904	2.082	150.393	2.082	2.082	154.648		130.254	2.082	136.044	2.082	2.082	133.149		172.361	2.082	169.565	2.082	2.082	170.963		85.4878	2.082	83.9453	2.082	2.082	84.7165
															159.017	2.084	150.511	2.084	2.084	154.764		130.479	2.084	136.154	2.084	2.084	133.316		172.474	2.084	169.643	2.084	2.084	171.058		85.6006	2.084	84.0143	2.084	2.084	84.8074
															159.085	2.086	150.577	2.086	2.086	154.831		130.632	2.086	136.339	2.086	2.086	133.485		172.54	2.086	169.792	2.086	2.086	171.166		85.6155	2.086	83.9991	2.086	2.086	84.8073
															159.253	2.088	150.57	2.088	2.088	154.912		130.718	2.088	136.427	2.088	2.088	133.573		172.687	2.088	169.866	2.088	2.088	171.277		85.6839	2.088	84.0766	2.088	2.088	84.8802
															159.416	2.09	150.665	2.09	2.09	155.04		130.909	2.09	136.485	2.09	2.09	133.697		172.798	2.09	169.881	2.09	2.09	171.34		85.83	2.09	84.1988	2.09	2.09	85.0144
															159.447	2.092	150.804	2.092	2.092	155.126		131.089	2.092	136.642	2.092	2.092	133.865		172.846	2.092	169.993	2.092	2.092	171.419		85.8786	2.092	84.1937	2.092	2.092	85.0362
															159.513	2.094	150.855	2.094	2.094	155.184		131.152	2.094	136.775	2.094	2.094	133.963		172.988	2.094	170.1	2.094	2.094	171.544		85.8952	2.094	84.1903	2.094	2.094	85.0428
															159.646	2.096	150.943	2.096	2.096	155.295		131.263	2.096	136.859	2.096	2.096	134.061		173.154	2.096	170.116	2.096	2.096	171.635		86.0066	2.096	84.2858	2.096	2.096	85.1462
															159.683	2.098	151.108	2.098	2.098	155.396		131.424	2.098	137.029	2.098	2.098	134.227		173.219	2.098	170.202	2.098	2.098	171.711		86.0694	2.098	84.3115	2.098	2.098	85.1904
															159.693	2.1	151.204	2.1	2.1	155.449		131.482	2.1	137.2	2.1	2.1	134.341		173.332	2.1	170.362	2.1	2.1	171.847		86.0495	2.1	84.2779	2.1	2.1	85.1637
															159.791	2.102	151.285	2.102	2.102	155.538		131.549	2.102	137.262	2.102	2.102	134.406		173.524	2.102	170.447	2.102	2.102	171.985		86.1157	2.102	84.3419	2.102	2.102	85.2288
															159.857	2.104	151.452	2.104	2.104	155.654		131.726	2.104	137.357	2.104	2.104	134.541		173.61	2.104	170.533	2.104	2.104	172.071		86.2087	2.104	84.4234	2.104	2.104	85.3161
															159.891	2.106	151.557	2.106	2.106	155.724		131.847	2.106	137.501	2.106	2.106	134.674		173.649	2.106	170.689	2.106	2.106	172.169		86.2151	2.106	84.4583	2.106	2.106	85.3367
															160.031	2.108	151.578	2.108	2.108	155.804		131.914	2.108	137.552	2.108	2.108	134.733		173.789	2.108	170.776	2.108	2.108	172.282		86.2807	2.108	84.574	2.108	2.108	85.4273
															160.157	2.11	151.693	2.11	2.11	155.925		132.067	2.11	137.602	2.11	2.11	134.834		173.895	2.11	170.817	2.11	2.11	172.356		86.4308	2.11	84.7216	2.11	2.11	85.5762
															160.168	2.112	151.832	2.112	2.112	156		132.2	2.112	137.755	2.112	2.112	134.977		173.912	2.112	170.948	2.112	2.112	172.43		86.492	2.112	84.7613	2.112	2.112	85.6266
															160.25	2.114	151.864	2.114	2.114	156.057		132.237	2.114	137.864	2.114	2.114	135.05		174.018	2.114	171.058	2.114	2.114	172.538		86.5341	2.114	84.8103	2.114	2.114	85.6722
															160.41	2.116	151.936	2.116	2.116	156.173		132.341	2.116	137.929	2.116	2.116	135.135		174.173	2.116	171.068	2.116	2.116	172.621		86.6797	2.116	84.9313	2.116	2.116	85.8055
															160.457	2.118	152.085	2.118	2.118	156.271		132.482	2.118	138.118	2.118	2.118	135.3		174.239	2.118	171.152	2.118	2.118	172.696		86.772	2.118	84.9646	2.118	2.118	85.8683
															160.483	2.12	152.153	2.12	2.12	156.318		132.504	2.12	138.329	2.12	2.12	135.416		174.341	2.12	171.303	2.12	2.12	172.822		86.7729	2.12	84.9453	2.12	2.12	85.8591
															160.623	2.122	152.205	2.122	2.122	156.414		132.556	2.122	138.424	2.122	2.122	135.49		174.529	2.122	171.36	2.122	2.122	172.944		86.8617	2.122	85.0141	2.122	2.122	85.9379
															160.719	2.124	152.351	2.124	2.124	156.535		132.745	2.124	138.554	2.124	2.124	135.65		174.643	2.124	171.414	2.124	2.124	173.029		86.9804	2.124	85.0702	2.124	2.124	86.0253
															160.747	2.126	152.431	2.126	2.126	156.589		132.881	2.126	138.75	2.126	2.126	135.816		174.726	2.126	171.556	2.126	2.126	173.141		86.9951	2.126	85.0701	2.126	2.126	86.0326
															160.873	2.128	152.41	2.128	2.128	156.641		132.96	2.128	138.857	2.128	2.128	135.908		174.894	2.128	171.641	2.128	2.128	173.268		87.0435	2.128	85.163	2.128	2.128	86.1033
															161.018	2.13	152.483	2.13	2.13	156.75		133.152	2.13	138.939	2.13	2.13	136.045		175.019	2.13	171.663	2.13	2.13	173.341		87.1742	2.13	85.2904	2.13	2.13	86.2323
															161.059	2.132	152.598	2.132	2.132	156.828		133.346	2.132	139.098	2.132	2.132	136.222		175.073	2.132	171.762	2.132	2.132	173.417		87.2356	2.132	85.3041	2.132	2.132	86.2699
															161.145	2.134	152.619	2.134	2.134	156.882		133.437	2.134	139.212	2.134	2.134	136.325		175.22	2.134	171.859	2.134	2.134	173.539		87.2829	2.134	85.3355	2.134	2.134	86.3092
															161.296	2.136	152.678	2.136	2.136	156.987		133.587	2.136	139.277	2.136	2.136	136.432		175.388	2.136	171.882	2.136	2.136	173.635		87.4187	2.136	85.4549	2.136	2.136	86.4368
															161.353	2.138	152.822	2.138	2.138	157.087		133.777	2.138	139.439	2.138	2.138	136.608		175.452	2.138	171.975	2.138	2.138	173.714		87.4979	2.138	85.4934	2.138	2.138	86.4957
															161.4	2.14	152.898	2.14	2.14	157.149		133.841	2.14	139.608	2.14	2.14	136.724		175.569	2.14	172.133	2.14	2.14	173.851		87.4889	2.14	85.4764	2.14	2.14	86.4827
															161.542	2.142	152.963	2.142	2.142	157.253		133.902	2.142	139.671	2.142	2.142	136.786		175.771	2.142	172.216	2.142	2.142	173.993		87.5556	2.142	85.544	2.142	2.142	86.5498
															161.628	2.144	153.126	2.144	2.144	157.377		134.077	2.144	139.775	2.144	2.144	136.926		175.868	2.144	172.315	2.144	2.144	174.091		87.6417	2.144	85.5996	2.144	2.144	86.6206
															161.655	2.146	153.237	2.146	2.146	157.446		134.2	2.146	139.945	2.146	2.146	137.072		175.916	2.146	172.501	2.146	2.146	174.209		87.6288	2.146	85.5985	2.146	2.146	86.6136
															161.788	2.148	153.258	2.148	2.148	157.523		134.263	2.148	140.022	2.148	2.148	137.142		176.057	2.148	172.621	2.148	2.148	174.339		87.6486	2.148	85.6923	2.148	2.148	86.6705
															161.926	2.15	153.363	2.15	2.15	157.645		134.418	2.15	140.076	2.15	2.15	137.247		176.152	2.15	172.681	2.15	2.15	174.416		87.7431	2.15	85.8343	2.15	2.15	86.7887
															161.954	2.152	153.495	2.152	2.152	157.724		134.572	2.152	140.219	2.152	2.152	137.396		176.158	2.152	172.816	2.152	2.152	174.487		87.7816	2.152	85.8771	2.152	2.152	86.8293
															162.033	2.154	153.534	2.154	2.154	157.783		134.638	2.154	140.328	2.154	2.154	137.483		176.256	2.154	172.931	2.154	2.154	174.594		87.8326	2.154	85.9363	2.154	2.154	86.8845
															162.174	2.156	153.615	2.156	2.156	157.895		134.757	2.156	140.39	2.156	2.156	137.573		176.397	2.156	172.951	2.156	2.156	174.674		87.9813	2.156	86.0727	2.156	2.156	87.027
															162.217	2.158	153.763	2.158	2.158	157.99		134.904	2.158	140.549	2.158	2.158	137.726		176.441	2.158	173.035	2.158	2.158	174.738		88.071	2.158	86.1254	2.158	2.158	87.0982
															162.254	2.16	153.826	2.16	2.16	158.04		134.934	2.16	140.724	2.16	2.16	137.829		176.532	2.16	173.174	2.16	2.16	174.853		88.0853	2.16	86.1296	2.16	2.16	87.1074
															162.389	2.162	153.889	2.162	2.162	158.139		134.977	2.162	140.816	2.162	2.162	137.896		176.732	2.162	173.214	2.162	2.162	174.973		88.1944	2.162	86.2188	2.162	2.162	87.2066
															162.471	2.164	154.064	2.164	2.164	158.267		135.126	2.164	140.966	2.164	2.164	138.046		176.863	2.164	173.257	2.164	2.164	175.06		88.3187	2.164	86.2775	2.164	2.164	87.2981
															162.503	2.166	154.169	2.166	2.166	158.336		135.212	2.166	141.184	2.166	2.166	138.198		176.947	2.166	173.394	2.166	2.166	175.171		88.3283	2.166	86.2597	2.166	2.166	87.294
															162.652	2.168	154.168	2.168	2.168	158.41		135.26	2.168	141.298	2.168	2.168	138.279		177.112	2.168	173.473	2.168	2.168	175.292		88.3653	2.168	86.34	2.168	2.168	87.3527
															162.809	2.17	154.26	2.17	2.17	158.535		135.431	2.17	141.376	2.17	2.17	138.404		177.247	2.17	173.492	2.17	2.17	175.369		88.4742	2.17	86.4765	2.17	2.17	87.4753
															162.856	2.172	154.38	2.172	2.172	158.618		135.602	2.172	141.54	2.172	2.172	138.571		177.317	2.172	173.595	2.172	2.172	175.456		88.5143	2.172	86.5091	2.172	2.172	87.5117
															162.967	2.174	154.387	2.174	2.174	158.677		135.672	2.174	141.66	2.174	2.174	138.666		177.467	2.174	173.689	2.174	2.174	175.578		88.5541	2.174	86.5571	2.174	2.174	87.5556
															163.157	2.176	154.423	2.176	2.176	158.79		135.816	2.176	141.714	2.176	2.176	138.765		177.619	2.176	173.685	2.176	2.176	175.652		88.6948	2.176	86.6929	2.176	2.176	87.6938
															163.234	2.178	154.543	2.178	2.178	158.888		136.02	2.178	141.852	2.178	2.178	138.936		177.654	2.178	173.74	2.178	2.178	175.697		88.7795	2.178	86.7546	2.178	2.178	87.767
															163.27	2.18	154.595	2.18	2.18	158.933		136.099	2.18	142.006	2.18	2.18	139.052		177.741	2.18	173.858	2.18	2.18	175.799		88.7769	2.18	86.7708	2.18	2.18	87.7739
															163.393	2.182	154.637	2.182	2.182	159.015		136.161	2.182	142.075	2.182	2.182	139.118		177.935	2.182	173.901	2.182	2.182	175.918		88.8607	2.182	86.868	2.182	2.182	87.8644
															163.465	2.184	154.774	2.184	2.184	159.119		136.328	2.184	142.19	2.184	2.184	139.259		178.04	2.184	173.962	2.184	2.184	176.001		88.959	2.184	86.9242	2.184	2.184	87.9416
															163.468	2.186	154.868	2.186	2.186	159.168		136.448	2.186	142.366	2.186	2.186	139.407		178.094	2.186	174.118	2.186	2.186	176.106		88.9394	2.186	86.8922	2.186	2.186	87.9158
															163.558	2.188	154.897	2.188	2.188	159.227		136.519	2.188	142.448	2.188	2.188	139.484		178.246	2.188	174.224	2.188	2.188	176.235		88.9479	2.188	86.9545	2.188	2.188	87.9512
															163.656	2.19	155.015	2.19	2.19	159.336		136.686	2.19	142.507	2.19	2.19	139.597		178.376	2.19	174.3	2.19	2.19	176.338		89.0356	2.19	87.0749	2.19	2.19	88.0553
															163.672	2.192	155.142	2.192	2.192	159.407		136.845	2.192	142.652	2.192	2.192	139.748		178.424	2.192	174.48	2.192	2.192	176.452		89.0625	2.192	87.0924	2.192	2.192	88.0774
															163.758	2.194	155.16	2.194	2.194	159.459		136.915	2.194	142.743	2.194	2.194	139.829		178.544	2.194	174.632	2.194	2.194	176.588		89.099	2.194	87.1342	2.194	2.194	88.1166
															163.919	2.196	155.228	2.196	2.196	159.573		137.056	2.196	142.775	2.196	2.196	139.915		178.686	2.196	174.657	2.196	2.196	176.671		89.2515	2.196	87.2857	2.196	2.196	88.2686
															163.989	2.198	155.378	2.198	2.198	159.684		137.241	2.198	142.907	2.198	2.198	140.074		178.717	2.198	174.737	2.198	2.198	176.727		89.3584	2.198	87.3733	2.198	2.198	88.3659
															164.053	2.2	155.44	2.2	2.2	159.747		137.304	2.2	143.06	2.2	2.2	140.182		178.782	2.2	174.886	2.2	2.2	176.834		89.3815	2.2	87.4024	2.2	2.2	88.3919
															164.207	2.202	155.483	2.202	2.202	159.845		137.361	2.202	143.118	2.202	2.202	140.24		178.943	2.202	174.938	2.202	2.202	176.941		89.4907	2.202	87.5069	2.202	2.202	88.4988
															164.298	2.204	155.642	2.204	2.204	159.97		137.512	2.204	143.234	2.204	2.204	140.373		179.029	2.204	174.97	2.204	2.204	176.999		89.6128	2.204	87.5801	2.204	2.204	88.5965
															164.334	2.206	155.763	2.206	2.206	160.049		137.595	2.206	143.436	2.206	2.206	140.515		179.083	2.206	175.086	2.206	2.206	177.085		89.6236	2.206	87.559	2.206	2.206	88.5913
															164.476	2.208	155.795	2.208	2.208	160.135		137.623	2.208	143.554	2.208	2.208	140.588		179.244	2.208	175.17	2.208	2.208	177.207		89.6718	2.208	87.6017	2.208	2.208	88.6368
															164.614	2.21	155.912	2.21	2.21	160.263		137.758	2.21	143.651	2.21	2.21	140.704		179.381	2.21	175.216	2.21	2.21	177.299		89.79	2.21	87.6819	2.21	2.21	88.7359
															164.657	2.212	156.056	2.212	2.212	160.356		137.891	2.212	143.834	2.212	2.212	140.863		179.44	2.212	175.335	2.212	2.212	177.388		89.8216	2.212	87.6681	2.212	2.212	88.7449
															164.785	2.214	156.084	2.214	2.214	160.434		137.937	2.214	143.968	2.214	2.214	140.952		179.584	2.214	175.434	2.214	2.214	177.509		89.8578	2.214	87.6889	2.214	2.214	88.7733
															164.986	2.216	156.127	2.216	2.216	160.556		138.064	2.216	144.035	2.216	2.216	141.049		179.758	2.216	175.442	2.216	2.216	177.6		90.024	2.216	87.8094	2.216	2.216	88.9167
															165.062	2.218	156.245	2.218	2.218	160.653		138.25	2.218	144.191	2.218	2.218	141.221		179.822	2.218	175.504	2.218	2.218	177.663		90.1381	2.218	87.855	2.218	2.218	88.9966
															165.122	2.22	156.285	2.22	2.22	160.703		138.325	2.22	144.359	2.22	2.22	141.342		179.914	2.22	175.611	2.22	2.22	177.763		90.1432	2.22	87.8508	2.22	2.22	88.997
															165.292	2.222	156.306	2.222	2.222	160.799		138.41	2.222	144.424	2.222	2.222	141.417		180.095	2.222	175.636	2.222	2.222	177.866		90.2339	2.222	87.9426	2.222	2.222	89.0883
															165.393	2.224	156.439	2.224	2.224	160.916		138.608	2.224	144.534	2.224	2.224	141.571		180.2	2.224	175.683	2.224	2.224	177.942		90.3607	2.224	88.0191	2.224	2.224	89.1899
															165.404	2.226	156.553	2.226	2.226	160.978		138.738	2.226	144.728	2.226	2.226	141.733		180.27	2.226	175.821	2.226	2.226	178.045		90.3726	2.226	88.0105	2.226	2.226	89.1916
															165.505	2.228	156.591	2.228	2.228	161.048		138.793	2.228	144.847	2.228	2.228	141.82		180.43	2.228	175.905	2.228	2.228	178.168		90.3913	2.228	88.0679	2.228	2.228	89.2296
															165.614	2.23	156.709	2.23	2.23	161.162		138.947	2.23	144.934	2.23	2.23	141.941		180.554	2.23	175.96	2.23	2.23	178.257		90.4718	2.23	88.1657	2.23	2.23	89.3187
															165.622	2.232	156.858	2.232	2.232	161.24		139.109	2.232	145.084	2.232	2.232	142.096		180.601	2.232	176.119	2.232	2.232	178.36		90.48	2.232	88.181	2.232	2.232	89.3305
															165.694	2.234	156.9	2.234	2.234	161.297		139.18	2.234	145.185	2.234	2.234	142.183		180.733	2.234	176.267	2.234	2.234	178.5		90.4805	2.234	88.2323	2.234	2.234	89.3564
															165.843	2.236	156.951	2.236	2.236	161.397		139.308	2.236	145.238	2.236	2.236	142.273		180.878	2.236	176.311	2.236	2.236	178.595		90.5855	2.236	88.3713	2.236	2.236	89.4784
															165.899	2.238	157.066	2.238	2.238	161.483		139.479	2.238	145.374	2.238	2.238	142.426		180.889	2.238	176.408	2.238	2.238	178.648		90.6556	2.238	88.4382	2.238	2.238	89.5469
															165.952	2.24	157.11	2.24	2.24	161.531		139.545	2.24	145.497	2.24	2.24	142.521		180.923	2.24	176.55	2.24	2.24	178.736		90.6624	2.24	88.474	2.24	2.24	89.5682
															166.095	2.242	157.139	2.242	2.242	161.617		139.618	2.242	145.518	2.242	2.242	142.568		181.053	2.242	176.598	2.242	2.242	178.826		90.7636	2.242	88.6039	2.242	2.242	89.6838
															166.168	2.244	157.266	2.244	2.244	161.717		139.784	2.244	145.607	2.244	2.244	142.695		181.114	2.244	176.656	2.244	2.244	178.885		90.8849	2.244	88.6918	2.244	2.244	89.7883
															166.178	2.246	157.357	2.246	2.246	161.768		139.868	2.246	145.783	2.246	2.246	142.826		181.145	2.246	176.806	2.246	2.246	178.975		90.9128	2.246	88.6896	2.246	2.246	89.8012
															166.29	2.248	157.386	2.248	2.248	161.838		139.885	2.248	145.874	2.248	2.248	142.879		181.282	2.248	176.899	2.248	2.248	179.09		90.9832	2.248	88.7678	2.248	2.248	89.8755
															166.393	2.25	157.513	2.25	2.25	161.953		139.997	2.25	145.952	2.25	2.25	142.974		181.414	2.25	176.945	2.25	2.25	179.179		91.1164	2.25	88.8704	2.25	2.25	89.9934
															166.387	2.252	157.67	2.252	2.252	162.028		140.106	2.252	146.137	2.252	2.252	143.122		181.49	2.252	177.087	2.252	2.252	179.289		91.1602	2.252	88.8525	2.252	2.252	90.0063
															166.472	2.254	157.717	2.254	2.254	162.094		140.134	2.254	146.291	2.254	2.254	143.213		181.648	2.254	177.221	2.254	2.254	179.434		91.1938	2.254	88.8658	2.254	2.254	90.0298
															166.656	2.256	157.788	2.256	2.256	162.222		140.244	2.256	146.381	2.256	2.256	143.313		181.818	2.256	177.245	2.256	2.256	179.532		91.3277	2.256	88.9919	2.256	2.256	90.1598
															166.746	2.258	157.923	2.258	2.258	162.335		140.413	2.258	146.551	2.258	2.258	143.482		181.877	2.258	177.305	2.258	2.258	179.591		91.4059	2.258	89.047	2.258	2.258	90.2264
															166.831	2.26	157.972	2.26	2.26	162.402		140.479	2.26	146.727	2.26	2.26	143.603		181.966	2.26	177.408	2.26	2.26	179.687		91.406	2.26	89.0501	2.26	2.26	90.228
															167.021	2.262	158.002	2.262	2.262	162.512		140.563	2.262	146.799	2.262	2.262	143.681		182.128	2.262	177.424	2.262	2.262	179.776		91.4992	2.262	89.1517	2.262	2.262	90.3255
															167.147	2.264	158.129	2.264	2.264	162.638		140.759	2.264	146.905	2.264	2.264	143.832		182.205	2.264	177.441	2.264	2.264	179.823		91.6044	2.264	89.2433	2.264	2.264	90.4239
															167.202	2.266	158.209	2.266	2.266	162.706		140.88	2.266	147.081	2.266	2.266	143.981		182.258	2.266	177.534	2.266	2.266	179.896		91.5947	2.266	89.2545	2.266	2.266	90.4246
															167.349	2.268	158.219	2.268	2.268	162.784		140.928	2.268	147.181	2.268	2.268	144.055		182.409	2.268	177.57	2.268	2.268	179.99		91.6195	2.268	89.3306	2.268	2.268	90.4751
															167.47	2.27	158.338	2.27	2.27	162.904		141.073	2.27	147.268	2.27	2.27	144.17		182.523	2.27	177.582	2.27	2.27	180.052		91.7192	2.27	89.4364	2.27	2.27	90.5778
															167.458	2.272	158.493	2.272	2.272	162.976		141.218	2.272	147.441	2.272	2.272	144.329		182.571	2.272	177.708	2.272	2.272	180.14		91.7344	2.272	89.4366	2.272	2.272	90.5855
															167.51	2.274	158.538	2.274	2.274	163.024		141.27	2.274	147.566	2.274	2.274	144.418		182.718	2.274	177.835	2.274	2.274	180.276		91.7305	2.274	89.4596	2.274	2.274	90.5951
															167.65	2.276	158.602	2.276	2.276	163.126		141.395	2.276	147.624	2.276	2.276	144.509		182.883	2.276	177.876	2.276	2.276	180.379		91.8269	2.276	89.5836	2.276	2.276	90.7053
															167.692	2.278	158.738	2.278	2.278	163.215		141.592	2.278	147.762	2.278	2.278	144.677		182.926	2.278	177.993	2.278	2.278	180.46		91.8855	2.278	89.646	2.278	2.278	90.7658
															167.721	2.28	158.798	2.28	2.28	163.26		141.691	2.28	147.9	2.28	2.28	144.796		183.004	2.28	178.171	2.28	2.28	180.588		91.8825	2.28	89.6722	2.28	2.28	90.7774
															167.858	2.282	158.84	2.282	2.282	163.349		141.779	2.282	147.927	2.282	2.282	144.853		183.165	2.282	178.246	2.282	2.282	180.706		91.9799	2.282	89.7948	2.282	2.282	90.8874
															167.954	2.284	158.97	2.284	2.284	163.462		141.962	2.284	147.992	2.284	2.284	144.977		183.226	2.284	178.312	2.284	2.284	180.769		92.0995	2.284	89.9013	2.284	2.284	91.0004
															167.989	2.286	159.062	2.286	2.286	163.525		142.09	2.286	148.131	2.286	2.286	145.111		183.242	2.286	178.456	2.286	2.286	180.849		92.1188	2.286	89.94	2.286	2.286	91.0294
															168.109	2.288	159.096	2.288	2.288	163.603		142.147	2.288	148.208	2.288	2.288	145.177		183.365	2.288	178.531	2.288	2.288	180.948		92.187	2.288	90.0621	2.288	2.288	91.1246
															168.22	2.29	159.229	2.29	2.29	163.725		142.267	2.29	148.29	2.29	2.29	145.279		183.476	2.29	178.552	2.29	2.29	181.014		92.3293	2.29	90.2054	2.29	2.29	91.2674
															168.224	2.292	159.374	2.292	2.292	163.799		142.371	2.292	148.467	2.292	2.292	145.419		183.519	2.292	178.67	2.292	2.292	181.094		92.3726	2.292	90.2075	2.292	2.292	91.29
															168.29	2.294	159.411	2.294	2.294	163.85		142.401	2.294	148.598	2.294	2.294	145.499		183.65	2.294	178.786	2.294	2.294	181.218		92.3936	2.294	90.2108	2.294	2.294	91.3022
															168.436	2.296	159.488	2.296	2.296	163.962		142.505	2.296	148.677	2.296	2.296	145.591		183.814	2.296	178.806	2.296	2.296	181.31		92.5264	2.296	90.3187	2.296	2.296	91.4225
															168.506	2.298	159.628	2.298	2.298	164.067		142.648	2.298	148.859	2.298	2.298	145.754		183.883	2.298	178.885	2.298	2.298	181.384		92.6222	2.298	90.3591	2.298	2.298	91.4907
															168.589	2.3	159.658	2.3	2.3	164.124		142.678	2.3	149.044	2.3	2.3	145.861		183.983	2.3	179.026	2.3	2.3	181.504		92.6365	2.3	90.3401	2.3	2.3	91.4883
															168.775	2.302	159.662	2.302	2.302	164.219		142.727	2.302	149.105	2.302	2.302	145.916		184.148	2.302	179.071	2.302	2.302	181.609		92.743	2.302	90.4134	2.302	2.302	91.5782
															168.902	2.304	159.778	2.304	2.304	164.34		142.897	2.304	149.2	2.304	2.304	146.048		184.213	2.304	179.1	2.304	2.304	181.656		92.8861	2.304	90.4895	2.304	2.304	91.6878
															168.97	2.306	159.855	2.306	2.306	164.412		143.005	2.306	149.369	2.306	2.306	146.187		184.248	2.306	179.205	2.306	2.306	181.726		92.928	2.306	90.5031	2.306	2.306	91.7156
															169.135	2.308	159.844	2.308	2.308	164.489		143.042	2.308	149.459	2.308	2.308	146.251		184.393	2.308	179.259	2.308	2.308	181.826		92.992	2.308	90.5892	2.308	2.308	91.7906
															169.275	2.31	159.927	2.31	2.31	164.601		143.17	2.31	149.53	2.31	2.31	146.35		184.504	2.31	179.272	2.31	2.31	181.888		93.1157	2.31	90.7022	2.31	2.31	91.909
															169.277	2.312	160.071	2.312	2.312	164.674		143.304	2.312	149.687	2.312	2.312	146.496		184.537	2.312	179.374	2.312	2.312	181.956		93.1482	2.312	90.701	2.312	2.312	91.9246
															169.335	2.314	160.138	2.314	2.314	164.737		143.359	2.314	149.813	2.314	2.314	146.586		184.674	2.314	179.474	2.314	2.314	182.074		93.1527	2.314	90.7098	2.314	2.314	91.9313
															169.468	2.316	160.231	2.316	2.316	164.85		143.483	2.316	149.888	2.316	2.316	146.685		184.855	2.316	179.51	2.316	2.316	182.182		93.2419	2.316	90.8029	2.316	2.316	92.0224
															169.497	2.318	160.388	2.318	2.318	164.942		143.658	2.318	150.046	2.318	2.318	146.852		184.923	2.318	179.626	2.318	2.318	182.275		93.2758	2.318	90.8259	2.318	2.318	92.0508
															169.525	2.32	160.465	2.32	2.32	164.995		143.733	2.32	150.199	2.32	2.32	146.966		185.022	2.32	179.79	2.32	2.32	182.406		93.2304	2.32	90.8206	2.32	2.32	92.0255
															169.669	2.322	160.517	2.322	2.322	165.093		143.828	2.322	150.242	2.322	2.322	147.035		185.21	2.322	179.85	2.322	2.322	182.53		93.285	2.322	90.9319	2.322	2.322	92.1084
															169.759	2.324	160.653	2.324	2.324	165.206		144.034	2.324	150.321	2.324	2.324	147.178		185.295	2.324	179.913	2.324	2.324	182.604		93.3797	2.324	91.0328	2.324	2.324	92.2062
															169.778	2.326	160.737	2.326	2.326	165.258		144.175	2.326	150.457	2.326	2.326	147.316		185.314	2.326	180.06	2.326	2.326	182.687		93.3792	2.326	91.054	2.326	2.326	92.2166
															169.899	2.328	160.736	2.328	2.328	165.318		144.245	2.328	150.504	2.328	2.328	147.374		185.419	2.328	180.134	2.328	2.328	182.777		93.4185	2.328	91.1586	2.328	2.328	92.2885
															170.032	2.33	160.827	2.33	2.33	165.43		144.396	2.33	150.544	2.33	2.33	147.47		185.502	2.33	180.148	2.33	2.33	182.825		93.5447	2.33	91.3036	2.33	2.33	92.4242
															170.053	2.332	160.961	2.332	2.332	165.507		144.527	2.332	150.681	2.332	2.332	147.604		185.515	2.332	180.259	2.332	2.332	182.887		93.6075	2.332	91.3278	2.332	2.332	92.4676
															170.115	2.334	161.01	2.334	2.334	165.562		144.556	2.334	150.782	2.334	2.334	147.669		185.621	2.334	180.371	2.334	2.334	182.996		93.6587	2.334	91.3503	2.334	2.334	92.5045
															170.241	2.336	161.09	2.336	2.336	165.666		144.642	2.336	150.842	2.336	2.336	147.742		185.766	2.336	180.398	2.336	2.336	183.082		93.7962	2.336	91.4526	2.336	2.336	92.6244
															170.285	2.338	161.238	2.338	2.338	165.761		144.77	2.338	151.003	2.338	2.338	147.887		185.816	2.338	180.492	2.338	2.338	183.154		93.8789	2.338	91.4787	2.338	2.338	92.6788
															170.343	2.34	161.304	2.34	2.34	165.823		144.794	2.34	151.166	2.34	2.34	147.98		185.911	2.34	180.65	2.34	2.34	183.281		93.8845	2.34	91.4636	2.34	2.34	92.6741
															170.508	2.342	161.339	2.342	2.342	165.924		144.839	2.342	151.224	2.342	2.342	148.032		186.102	2.342	180.719	2.342	2.342	183.41		93.9833	2.342	91.5476	2.342	2.342	92.7654
															170.622	2.344	161.457	2.344	2.344	166.039		144.992	2.344	151.337	2.344	2.344	148.164		186.207	2.344	180.778	2.344	2.344	183.493		94.1076	2.344	91.6155	2.344	2.344	92.8616
															170.685	2.346	161.527	2.346	2.346	166.106		145.083	2.346	151.522	2.346	2.346	148.302		186.258	2.346	180.903	2.346	2.346	183.581		94.1286	2.346	91.6162	2.346	2.346	92.8724
															170.86	2.348	161.519	2.348	2.348	166.19		145.138	2.348	151.612	2.348	2.348	148.375		186.391	2.348	180.958	2.348	2.348	183.674		94.1838	2.348	91.7136	2.348	2.348	92.9487
															171.026	2.35	161.604	2.35	2.35	166.315		145.307	2.35	151.687	2.35	2.35	148.497		186.5	2.35	180.97	2.35	2.35	183.735		94.3158	2.35	91.8507	2.35	2.35	93.0833
															171.067	2.352	161.731	2.352	2.352	166.399		145.456	2.352	151.867	2.352	2.352	148.661		186.553	2.352	181.079	2.352	2.352	183.816		94.3769	2.352	91.8686	2.352	2.352	93.1228
															171.157	2.354	161.777	2.354	2.354	166.467		145.5	2.354	152.017	2.354	2.354	148.758		186.694	2.354	181.167	2.354	2.354	183.931		94.4177	2.354	91.9008	2.354	2.354	93.1593
															171.305	2.356	161.859	2.356	2.356	166.582		145.622	2.356	152.113	2.356	2.356	148.868		186.85	2.356	181.157	2.356	2.356	184.003		94.536	2.356	92.0209	2.356	2.356	93.2785
															171.337	2.358	162.013	2.358	2.358	166.675		145.802	2.358	152.297	2.358	2.358	149.049		186.899	2.358	181.233	2.358	2.358	184.066		94.5986	2.358	92.0555	2.358	2.358	93.3271
															171.357	2.36	162.092	2.36	2.36	166.724		145.861	2.36	152.485	2.36	2.36	149.173		186.994	2.36	181.394	2.36	2.36	184.194		94.5844	2.36	92.037	2.36	2.36	93.3107
															171.48	2.362	162.144	2.362	2.362	166.812		145.926	2.362	152.569	2.362	2.362	149.247		187.168	2.362	181.461	2.362	2.362	184.314		94.6497	2.362	92.1207	2.362	2.362	93.3852
															171.551	2.364	162.273	2.364	2.364	166.912		146.108	2.364	152.681	2.364	2.364	149.395		187.232	2.364	181.518	2.364	2.364	184.375		94.7291	2.364	92.197	2.364	2.364	93.4631
															171.569	2.366	162.351	2.366	2.366	166.96		146.238	2.366	152.836	2.366	2.366	149.537		187.248	2.366	181.669	2.366	2.366	184.458		94.7201	2.366	92.2037	2.366	2.366	93.4619
															171.691	2.368	162.358	2.368	2.368	167.025		146.318	2.368	152.886	2.368	2.368	149.602		187.357	2.368	181.769	2.368	2.368	184.563		94.7608	2.368	92.2992	2.368	2.368	93.53
															171.805	2.37	162.449	2.37	2.37	167.127		146.502	2.37	152.917	2.37	2.37	149.71		187.428	2.37	181.81	2.37	2.37	184.619		94.8636	2.37	92.4373	2.37	2.37	93.6504
															171.807	2.372	162.569	2.372	2.372	167.188		146.673	2.372	153.039	2.372	2.372	149.856		187.429	2.372	181.928	2.372	2.372	184.679		94.8846	2.372	92.4634	2.372	2.372	93.674
															171.88	2.374	162.608	2.374	2.374	167.244		146.731	2.374	153.12	2.374	2.374	149.926		187.535	2.374	182.038	2.374	2.374	184.787		94.9159	2.374	92.5029	2.374	2.374	93.7094
															172.021	2.376	162.698	2.376	2.376	167.359		146.842	2.376	153.157	2.376	2.376	149.999		187.679	2.376	182.052	2.376	2.376	184.865		95.0592	2.376	92.634	2.376	2.376	93.8466
															172.046	2.378	162.859	2.378	2.378	167.453		147.005	2.378	153.301	2.378	2.378	150.153		187.718	2.378	182.119	2.378	2.378	184.919		95.1393	2.378	92.6826	2.378	2.378	93.911
															172.058	2.38	162.936	2.38	2.38	167.497		147.06	2.38	153.465	2.38	2.38	150.262		187.805	2.38	182.251	2.38	2.38	185.028		95.1224	2.38	92.6685	2.38	2.38	93.8954
															172.182	2.382	162.994	2.382	2.382	167.588		147.111	2.382	153.527	2.382	2.382	150.319		187.994	2.382	182.308	2.382	2.382	185.151		95.1972	2.382	92.7496	2.382	2.382	93.9734
															172.272	2.384	163.132	2.384	2.384	167.702		147.269	2.384	153.631	2.384	2.384	150.45		188.101	2.384	182.364	2.384	2.384	185.233		95.3045	2.384	92.8257	2.384	2.384	94.0651
															172.318	2.386	163.209	2.386	2.386	167.763		147.376	2.386	153.807	2.386	2.386	150.591		188.164	2.386	182.49	2.386	2.386	185.327		95.3105	2.386	92.827	2.386	2.386	94.0688
															172.463	2.388	163.207	2.388	2.388	167.835		147.423	2.388	153.898	2.388	2.388	150.66		188.312	2.388	182.557	2.388	2.388	185.434		95.3537	2.388	92.9037	2.388	2.388	94.1287
															172.609	2.39	163.291	2.39	2.39	167.95		147.556	2.39	153.958	2.39	2.39	150.757		188.419	2.39	182.585	2.39	2.39	185.502		95.4806	2.39	93.0231	2.39	2.39	94.2519
															172.665	2.392	163.39	2.392	2.392	168.027		147.683	2.392	154.098	2.392	2.392	150.891		188.452	2.392	182.694	2.392	2.392	185.573		95.5374	2.392	93.0482	2.392	2.392	94.2928
															172.792	2.394	163.393	2.394	2.394	168.093		147.72	2.394	154.219	2.394	2.394	150.969		188.579	2.394	182.765	2.394	2.394	185.672		95.5815	2.394	93.0935	2.394	2.394	94.3375
															172.969	2.396	163.456	2.396	2.396	168.213		147.815	2.396	154.313	2.396	2.396	151.064		188.738	2.396	182.739	2.396	2.396	185.738		95.7268	2.396	93.2197	2.396	2.396	94.4732
															173.024	2.398	163.609	2.398	2.398	168.317		147.946	2.398	154.497	2.398	2.398	151.222		188.792	2.398	182.799	2.398	2.398	185.795		95.8237	2.398	93.2596	2.398	2.398	94.5416
															173.071	2.4	163.679	2.4	2.4	168.375		147.973	2.4	154.68	2.4	2.4	151.327		188.886	2.4	182.931	2.4	2.4	185.909		95.8213	2.4	93.243	2.4	2.4	94.5322
															173.212	2.402	163.733	2.402	2.402	168.472		148.028	2.402	154.763	2.402	2.402	151.395		189.069	2.402	182.975	2.402	2.402	186.022		95.8846	2.402	93.319	2.402	2.402	94.6018
															173.282	2.404	163.895	2.404	2.404	168.589		148.209	2.404	154.888	2.404	2.404	151.548		189.166	2.404	183.033	2.404	2.404	186.1		95.9737	2.404	93.3792	2.404	2.404	94.6765
															173.298	2.406	164.019	2.406	2.406	168.659		148.334	2.406	155.073	2.406	2.406	151.703		189.228	2.406	183.196	2.406	2.406	186.212		95.9752	2.406	93.3663	2.406	2.406	94.6708
															173.429	2.408	164.052	2.408	2.408	168.74		148.398	2.408	155.162	2.408	2.408	151.78		189.379	2.408	183.302	2.408	2.408	186.341		96.0092	2.408	93.4425	2.408	2.408	94.7259
															173.556	2.41	164.161	2.41	2.41	168.858		148.574	2.41	155.214	2.41	2.41	151.894		189.469	2.41	183.343	2.41	2.41	186.406		96.1121	2.41	93.5666	2.41	2.41	94.8393
															173.566	2.412	164.298	2.412	2.412	168.932		148.76	2.412	155.332	2.412	2.412	152.046		189.462	2.412	183.468	2.412	2.412	186.465		96.1514	2.412	93.5932	2.412	2.412	94.8723
															173.645	2.414	164.335	2.414	2.414	168.99		148.842	2.414	155.41	2.414	2.414	152.126		189.553	2.414	183.584	2.414	2.414	186.568		96.1971	2.414	93.6442	2.414	2.414	94.9207
															173.798	2.416	164.387	2.416	2.416	169.093		148.959	2.416	155.451	2.416	2.416	152.205		189.683	2.416	183.598	2.416	2.416	186.64		96.347	2.416	93.7767	2.416	2.416	95.0619
															173.835	2.418	164.503	2.418	2.418	169.169		149.114	2.418	155.584	2.418	2.418	152.349		189.692	2.418	183.664	2.418	2.418	186.678		96.4431	2.418	93.8088	2.418	2.418	95.126
															173.851	2.42	164.561	2.42	2.42	169.206		149.165	2.42	155.72	2.42	2.42	152.442		189.731	2.42	183.789	2.42	2.42	186.76		96.4538	2.42	93.7765	2.42	2.42	95.1152
															173.969	2.422	164.622	2.422	2.422	169.296		149.21	2.422	155.762	2.422	2.422	152.486		189.882	2.422	183.843	2.422	2.422	186.863		96.5473	2.422	93.8414	2.422	2.422	95.1944
															174.04	2.424	164.766	2.424	2.424	169.403		149.343	2.424	155.861	2.424	2.424	152.602		189.972	2.424	183.912	2.424	2.424	186.942		96.6568	2.424	93.8881	2.424	2.424	95.2725
															174.059	2.426	164.842	2.426	2.426	169.451		149.419	2.426	156.032	2.426	2.426	152.725		190.023	2.426	184.06	2.426	2.426	187.042		96.657	2.426	93.8505	2.426	2.426	95.2538
															174.192	2.428	164.843	2.428	2.428	169.517		149.453	2.428	156.114	2.428	2.428	152.783		190.164	2.428	184.14	2.428	2.428	187.152		96.6842	2.428	93.9048	2.428	2.428	95.2945
															174.339	2.43	164.942	2.43	2.43	169.64		149.592	2.43	156.177	2.43	2.43	152.885		190.278	2.43	184.171	2.43	2.43	187.225		96.7864	2.43	94.0256	2.43	2.43	95.406
															174.384	2.432	165.056	2.432	2.432	169.72		149.73	2.432	156.32	2.432	2.432	153.025		190.323	2.432	184.286	2.432	2.432	187.304		96.8211	2.432	94.0529	2.432	2.432	95.437
															174.495	2.434	165.053	2.434	2.434	169.774		149.784	2.434	156.417	2.434	2.434	153.1		190.447	2.434	184.368	2.434	2.434	187.407		96.8467	2.434	94.0987	2.434	2.434	95.4727
															174.689	2.436	165.087	2.436	2.436	169.888		149.905	2.436	156.473	2.436	2.436	153.189		190.587	2.436	184.339	2.436	2.436	187.463		96.9742	2.436	94.245	2.436	2.436	95.6096
															174.793	2.438	165.214	2.438	2.438	170.004		150.067	2.438	156.633	2.438	2.438	153.35		190.631	2.438	184.373	2.438	2.438	187.502		97.0708	2.438	94.3294	2.438	2.438	95.7001
															174.878	2.44	165.28	2.44	2.44	170.079		150.115	2.44	156.802	2.44	2.44	153.458		190.732	2.44	184.465	2.44	2.44	187.598		97.0987	2.44	94.3634	2.44	2.44	95.731
															175.033	2.442	165.339	2.442	2.442	170.186		150.171	2.442	156.874	2.442	2.442	153.522		190.926	2.442	184.475	2.442	2.442	187.7		97.1966	2.442	94.4753	2.442	2.442	95.836
															175.115	2.444	165.503	2.444	2.444	170.309		150.328	2.444	157.002	2.444	2.444	153.665		191.026	2.444	184.513	2.444	2.444	187.769		97.3	2.444	94.5584	2.444	2.444	95.9292
															175.146	2.446	165.63	2.446	2.446	170.388		150.418	2.446	157.198	2.446	2.446	153.808		191.093	2.446	184.657	2.446	2.446	187.875		97.3057	2.446	94.5721	2.446	2.446	95.9389
															175.282	2.448	165.674	2.448	2.448	170.478		150.464	2.448	157.303	2.448	2.448	153.883		191.268	2.448	184.741	2.448	2.448	188.005		97.3479	2.448	94.6801	2.448	2.448	96.014
															175.397	2.45	165.793	2.45	2.45	170.595		150.628	2.45	157.39	2.45	2.45	154.009		191.401	2.45	184.784	2.45	2.45	188.093		97.4492	2.45	94.82	2.45	2.45	96.1346
															175.391	2.452	165.929	2.452	2.452	170.66		150.793	2.452	157.556	2.452	2.452	154.174		191.431	2.452	184.934	2.452	2.452	188.182		97.4671	2.452	94.8371	2.452	2.452	96.1521
															175.463	2.454	165.952	2.454	2.454	170.707		150.867	2.454	157.654	2.454	2.454	154.261		191.526	2.454	185.065	2.454	2.454	188.295		97.4862	2.454	94.882	2.454	2.454	96.1841
															175.624	2.456	165.991	2.456	2.456	170.808		151.012	2.456	157.685	2.456	2.456	154.348		191.639	2.456	185.081	2.456	2.456	188.36		97.6148	2.456	95.0373	2.456	2.456	96.326
															175.676	2.458	166.097	2.458	2.458	170.886		151.203	2.458	157.811	2.458	2.458	154.507		191.64	2.458	185.159	2.458	2.458	188.4		97.7006	2.458	95.1068	2.458	2.458	96.4037
															175.702	2.46	166.14	2.46	2.46	170.921		151.265	2.46	157.944	2.46	2.46	154.604		191.68	2.46	185.305	2.46	2.46	188.493		97.7126	2.46	95.0979	2.46	2.46	96.4053
															175.825	2.462	166.18	2.462	2.462	171.003		151.31	2.462	157.97	2.462	2.462	154.64		191.814	2.462	185.349	2.462	2.462	188.581		97.8073	2.462	95.1707	2.462	2.462	96.489
															175.895	2.464	166.315	2.464	2.464	171.105		151.453	2.464	158.044	2.464	2.464	154.748		191.866	2.464	185.383	2.464	2.464	188.625		97.9119	2.464	95.2312	2.464	2.464	96.5716
															175.896	2.466	166.411	2.466	2.466	171.153		151.529	2.466	158.19	2.466	2.466	154.86		191.89	2.466	185.516	2.466	2.466	188.703		97.9105	2.466	95.2107	2.466	2.466	96.5606
															175.992	2.468	166.439	2.468	2.468	171.216		151.538	2.468	158.258	2.468	2.468	154.898		192.027	2.468	185.602	2.468	2.468	188.814		97.944	2.468	95.2585	2.468	2.468	96.6013
															176.098	2.47	166.557	2.47	2.47	171.327		151.645	2.47	158.321	2.47	2.47	154.983		192.138	2.47	185.635	2.47	2.47	188.886		98.0421	2.47	95.3486	2.47	2.47	96.6953
															176.116	2.472	166.687	2.472	2.472	171.401		151.771	2.472	158.472	2.472	2.472	155.121		192.17	2.472	185.751	2.472	2.472	188.961		98.0589	2.472	95.3506	2.472	2.472	96.7048
															176.209	2.474	166.711	2.474	2.474	171.46		151.832	2.474	158.566	2.474	2.474	155.199		192.29	2.474	185.853	2.474	2.474	189.072		98.0741	2.474	95.3818	2.474	2.474	96.728
															176.378	2.476	166.764	2.476	2.476	171.571		151.967	2.476	158.597	2.476	2.476	155.282		192.441	2.476	185.864	2.476	2.476	189.152		98.1949	2.476	95.5085	2.476	2.476	96.8517
															176.456	2.478	166.87	2.478	2.478	171.663		152.146	2.478	158.73	2.478	2.478	155.438		192.487	2.478	185.937	2.478	2.478	189.212		98.2723	2.478	95.5721	2.478	2.478	96.9222
															176.536	2.48	166.884	2.48	2.48	171.71		152.21	2.48	158.887	2.48	2.48	155.548		192.569	2.48	186.052	2.48	2.48	189.31		98.2825	2.48	95.5978	2.48	2.48	96.9401
															176.72	2.482	166.897	2.482	2.482	171.808		152.274	2.482	158.952	2.482	2.482	155.613		192.744	2.482	186.059	2.482	2.482	189.402		98.3879	2.482	95.7112	2.482	2.482	97.0495
															176.842	2.484	167.028	2.484	2.484	171.935		152.434	2.484	159.065	2.484	2.484	155.75		192.847	2.484	186.082	2.484	2.484	189.465		98.5082	2.484	95.7899	2.484	2.484	97.149
															176.889	2.486	167.119	2.486	2.486	172.004		152.52	2.486	159.259	2.486	2.486	155.889		192.924	2.486	186.215	2.486	2.486	189.569		98.5112	2.486	95.7788	2.486	2.486	97.145
															177.016	2.488	167.132	2.488	2.488	172.074		152.54	2.488	159.379	2.488	2.488	155.96		193.1	2.488	186.293	2.488	2.488	189.697		98.5337	2.488	95.846	2.488	2.488	97.1899
															177.135	2.49	167.248	2.49	2.49	172.191		152.663	2.49	159.477	2.49	2.49	156.07		193.24	2.49	186.324	2.49	2.49	189.782		98.6176	2.49	95.9515	2.49	2.49	97.2845
															177.157	2.492	167.406	2.492	2.492	172.282		152.795	2.492	159.646	2.492	2.492	156.22		193.309	2.492	186.46	2.492	2.492	189.885		98.6269	2.492	95.9437	2.492	2.492	97.2853
															177.24	2.494	167.47	2.494	2.494	172.355		152.852	2.494	159.762	2.494	2.494	156.307		193.468	2.494	186.598	2.494	2.494	190.033		98.6404	2.494	95.9482	2.494	2.494	97.2943
															177.38	2.496	167.56	2.496	2.496	172.47		152.995	2.496	159.818	2.496	2.496	156.407		193.63	2.496	186.638	2.496	2.496	190.134		98.7635	2.496	96.0471	2.496	2.496	97.4053
															177.432	2.498	167.716	2.498	2.498	172.574		153.202	2.498	159.945	2.498	2.498	156.574		193.652	2.498	186.734	2.498	2.498	190.193		98.8408	2.498	96.0872	2.498	2.498	97.464
															177.497	2.5	167.79	2.5	2.5	172.643		153.29	2.5	160.063	2.5	2.5	156.676		193.701	2.5	186.881	2.5	2.5	190.291		98.8481	2.5	96.0935	2.5	2.5	97.4708
															177.65	2.502	167.843	2.502	2.502	172.746		153.364	2.502	160.093	2.502	2.502	156.728		193.84	2.502	186.919	2.502	2.502	190.38		98.9655	2.502	96.1949	2.502	2.502	97.5802
															177.718	2.504	167.985	2.504	2.504	172.851		153.538	2.504	160.19	2.504	2.504	156.864		193.884	2.504	186.951	2.504	2.504	190.417		99.1178	2.504	96.2705	2.504	2.504	97.6942
															177.72	2.506	168.076	2.506	2.506	172.898		153.642	2.506	160.358	2.506	2.506	157		193.883	2.506	187.079	2.506	2.506	190.481		99.154	2.506	96.2555	2.506	2.506	97.7047
															177.828	2.508	168.087	2.508	2.508	172.957		153.662	2.508	160.43	2.508	2.508	157.046		193.995	2.508	187.16	2.508	2.508	190.577		99.2036	2.508	96.3105	2.508	2.508	97.7571
															177.923	2.51	168.182	2.51	2.51	173.053		153.766	2.51	160.489	2.51	2.51	157.128		194.098	2.51	187.196	2.51	2.51	190.647		99.3228	2.51	96.3981	2.51	2.51	97.8605
															177.903	2.512	168.305	2.512	2.512	173.104		153.881	2.512	160.649	2.512	2.512	157.265		194.132	2.512	187.331	2.512	2.512	190.732		99.3699	2.512	96.3743	2.512	2.512	97.8721
															177.963	2.514	168.337	2.514	2.514	173.15		153.91	2.514	160.77	2.514	2.514	157.34		194.256	2.514	187.46	2.514	2.514	190.858		99.3957	2.514	96.3681	2.514	2.514	97.8819
															178.117	2.516	168.398	2.516	2.516	173.258		154	2.516	160.824	2.516	2.516	157.412		194.414	2.516	187.487	2.516	2.516	190.951		99.5083	2.516	96.4545	2.516	2.516	97.9814
															178.184	2.518	168.51	2.518	2.518	173.347		154.156	2.518	160.951	2.518	2.518	157.553		194.458	2.518	187.571	2.518	2.518	191.014		99.5796	2.518	96.4831	2.518	2.518	98.0314
															178.245	2.52	168.536	2.52	2.52	173.391		154.227	2.52	161.079	2.52	2.52	157.653		194.524	2.52	187.702	2.52	2.52	191.113		99.5766	2.52	96.4924	2.52	2.52	98.0345
															178.409	2.522	168.555	2.522	2.522	173.482		154.301	2.522	161.115	2.522	2.522	157.708		194.684	2.522	187.722	2.522	2.522	191.203		99.6595	2.522	96.6103	2.522	2.522	98.1349
															178.528	2.524	168.667	2.524	2.524	173.597		154.458	2.524	161.208	2.524	2.524	157.833		194.764	2.524	187.733	2.524	2.524	191.249		99.7743	2.524	96.7033	2.524	2.524	98.2388
															178.586	2.526	168.733	2.526	2.526	173.659		154.545	2.526	161.372	2.526	2.526	157.959		194.798	2.526	187.829	2.526	2.526	191.313		99.7938	2.526	96.7107	2.526	2.526	98.2523
															178.728	2.528	168.743	2.528	2.528	173.735		154.58	2.528	161.455	2.528	2.528	158.017		194.929	2.528	187.862	2.528	2.528	191.395		99.8331	2.528	96.8059	2.528	2.528	98.3195
															178.856	2.53	168.871	2.53	2.53	173.863		154.707	2.53	161.534	2.53	2.53	158.121		195.052	2.53	187.854	2.53	2.53	191.453		99.9285	2.53	96.9417	2.53	2.53	98.4351
															178.884	2.532	169.031	2.532	2.532	173.957		154.815	2.532	161.711	2.532	2.532	158.263		195.124	2.532	187.965	2.532	2.532	191.544		99.9515	2.532	96.9557	2.532	2.532	98.4536
															178.976	2.534	169.084	2.534	2.534	174.03		154.834	2.534	161.846	2.534	2.534	158.34		195.283	2.534	188.084	2.534	2.534	191.684		99.9685	2.534	96.9818	2.534	2.534	98.4752
															179.131	2.536	169.173	2.536	2.536	174.152		154.949	2.536	161.924	2.536	2.536	158.436		195.458	2.536	188.105	2.536	2.536	191.782		100.075	2.536	97.1087	2.536	2.536	98.5918
															179.184	2.538	169.341	2.538	2.538	174.262		155.143	2.538	162.084	2.538	2.538	158.613		195.516	2.538	188.195	2.538	2.538	191.856		100.13	2.538	97.1651	2.538	2.538	98.6474
															179.239	2.54	169.417	2.54	2.54	174.328		155.232	2.54	162.229	2.54	2.54	158.73		195.607	2.54	188.357	2.54	2.54	191.982		100.121	2.54	97.1673	2.54	2.54	98.6442
															179.397	2.542	169.445	2.542	2.542	174.421		155.324	2.542	162.259	2.542	2.542	158.792		195.772	2.542	188.422	2.542	2.542	192.097		100.218	2.542	97.2687	2.542	2.542	98.7432
															179.495	2.544	169.557	2.544	2.544	174.526		155.531	2.544	162.337	2.544	2.544	158.934		195.824	2.544	188.469	2.544	2.544	192.147		100.339	2.544	97.366	2.544	2.544	98.8527
															179.532	2.546	169.645	2.546	2.546	174.588		155.675	2.546	162.478	2.546	2.546	159.076		195.823	2.546	188.592	2.546	2.546	192.207		100.362	2.546	97.3825	2.546	2.546	98.8723
															179.658	2.548	169.671	2.548	2.548	174.665		155.736	2.548	162.525	2.548	2.548	159.131		195.929	2.548	188.668	2.548	2.548	192.299		100.427	2.548	97.4617	2.548	2.548	98.9442
															179.762	2.55	169.779	2.55	2.55	174.771		155.874	2.55	162.568	2.55	2.55	159.221		196.018	2.55	188.718	2.55	2.55	192.368		100.554	2.55	97.5655	2.55	2.55	99.0598
															179.757	2.552	169.911	2.552	2.552	174.834		156.001	2.552	162.711	2.552	2.552	159.356		196.035	2.552	188.862	2.552	2.552	192.449		100.581	2.552	97.5564	2.552	2.552	99.0689
															179.823	2.554	169.958	2.554	2.554	174.891		156.024	2.554	162.808	2.554	2.554	159.416		196.147	2.554	188.981	2.554	2.554	192.564		100.591	2.554	97.5624	2.554	2.554	99.0767
															179.963	2.556	170.043	2.556	2.556	175.003		156.102	2.556	162.86	2.556	2.556	159.481		196.299	2.556	189.002	2.556	2.556	192.651		100.711	2.556	97.6567	2.556	2.556	99.1838
															180.002	2.558	170.187	2.558	2.558	175.094		156.239	2.558	163.024	2.558	2.558	159.631		196.344	2.558	189.1	2.558	2.558	192.722		100.78	2.558	97.6785	2.558	2.558	99.2294
															180.044	2.56	170.235	2.56	2.56	175.139		156.285	2.56	163.189	2.56	2.56	159.737		196.408	2.56	189.249	2.56	2.56	192.829		100.755	2.56	97.6605	2.56	2.56	99.2076
															180.204	2.562	170.259	2.562	2.562	175.231		156.343	2.562	163.227	2.562	2.562	159.785		196.551	2.562	189.276	2.562	2.562	192.914		100.82	2.562	97.7527	2.562	2.562	99.2866
															180.323	2.564	170.37	2.564	2.564	175.346		156.509	2.564	163.308	2.564	2.564	159.909		196.611	2.564	189.295	2.564	2.564	192.953		100.938	2.564	97.8454	2.564	2.564	99.3915
															180.384	2.566	170.423	2.566	2.566	175.404		156.618	2.566	163.471	2.566	2.566	160.045		196.636	2.566	189.406	2.566	2.566	193.021		100.976	2.566	97.8709	2.566	2.566	99.4234
															180.531	2.568	170.401	2.568	2.568	175.466		156.657	2.568	163.548	2.568	2.568	160.102		196.759	2.568	189.449	2.568	2.568	193.104		101.042	2.568	97.9755	2.568	2.568	99.5086
															180.667	2.57	170.484	2.57	2.57	175.576		156.773	2.57	163.606	2.57	2.57	160.189		196.859	2.57	189.429	2.57	2.57	193.144		101.159	2.57	98.1129	2.57	2.57	99.6361
															180.701	2.572	170.61	2.572	2.572	175.655		156.876	2.572	163.765	2.572	2.572	160.32		196.902	2.572	189.521	2.572	2.572	193.211		101.196	2.572	98.145	2.572	2.572	99.6706
															180.792	2.574	170.639	2.574	2.574	175.716		156.886	2.574	163.901	2.574	2.574	160.394		197.054	2.574	189.63	2.574	2.574	193.342		101.23	2.574	98.2006	2.574	2.574	99.7152
															180.939	2.576	170.708	2.576	2.576	175.823		156.96	2.576	163.999	2.576	2.576	160.479		197.24	2.576	189.645	2.576	2.576	193.442		101.351	2.576	98.3374	2.576	2.576	99.8441
															180.984	2.578	170.86	2.578	2.578	175.922		157.083	2.578	164.186	2.578	2.578	160.635		197.31	2.578	189.722	2.578	2.578	193.516		101.399	2.578	98.383	2.578	2.578	99.8908
															181.034	2.58	170.933	2.58	2.58	175.983		157.119	2.58	164.357	2.58	2.58	160.738		197.407	2.58	189.878	2.58	2.58	193.643		101.367	2.58	98.3816	2.58	2.58	99.8742
															181.184	2.582	170.975	2.582	2.582	176.079		157.19	2.582	164.402	2.582	2.582	160.796		197.587	2.582	189.958	2.582	2.582	193.773		101.441	2.582	98.4863	2.582	2.582	99.9637
															181.275	2.584	171.102	2.584	2.584	176.189		157.384	2.584	164.478	2.584	2.584	160.931		197.672	2.584	190.034	2.584	2.584	193.853		101.543	2.584	98.5769	2.584	2.584	100.06
															181.314	2.586	171.184	2.586	2.586	176.249		157.522	2.586	164.618	2.586	2.586	161.07		197.701	2.586	190.183	2.586	2.586	193.942		101.55	2.586	98.5843	2.586	2.586	100.067
															181.456	2.588	171.191	2.588	2.588	176.324		157.596	2.588	164.669	2.588	2.588	161.133		197.813	2.588	190.261	2.588	2.588	194.037		101.612	2.588	98.6679	2.588	2.588	100.14
															181.584	2.59	171.293	2.59	2.59	176.439		157.762	2.59	164.704	2.59	2.59	161.233		197.887	2.59	190.281	2.59	2.59	194.084		101.757	2.59	98.7858	2.59	2.59	100.271
															181.591	2.592	171.432	2.592	2.592	176.511		157.922	2.592	164.832	2.592	2.592	161.377		197.887	2.592	190.394	2.592	2.592	194.141		101.812	2.592	98.781	2.592	2.592	100.297
															181.649	2.594	171.475	2.594	2.594	176.562		157.982	2.594	164.931	2.594	2.594	161.457		197.986	2.594	190.502	2.594	2.594	194.244		101.845	2.594	98.7753	2.594	2.594	100.31
															181.771	2.596	171.55	2.596	2.596	176.661		158.091	2.596	164.992	2.596	2.596	161.541		198.122	2.596	190.517	2.596	2.596	194.319		101.973	2.596	98.8559	2.596	2.596	100.414
															181.797	2.598	171.694	2.598	2.598	176.746		158.24	2.598	165.149	2.598	2.598	161.694		198.158	2.598	190.602	2.598	2.598	194.38		102.046	2.598	98.8693	2.598	2.598	100.458
															181.829	2.6	171.761	2.6	2.6	176.795		158.287	2.6	165.306	2.6	2.6	161.796		198.239	2.6	190.753	2.6	2.6	194.496		102.032	2.6	98.8362	2.6	2.6	100.434
															181.967	2.602	171.81	2.602	2.602	176.889		158.343	2.602	165.352	2.602	2.602	161.848		198.415	2.602	190.82	2.602	2.602	194.617		102.101	2.602	98.8938	2.602	2.602	100.497
															182.059	2.604	171.938	2.604	2.604	176.999		158.5	2.604	165.439	2.604	2.604	161.97		198.5	2.604	190.892	2.604	2.604	194.696		102.197	2.604	98.9493	2.604	2.604	100.573
															182.114	2.606	172.007	2.606	2.606	177.061		158.599	2.606	165.587	2.606	2.606	162.093		198.535	2.606	191.039	2.606	2.606	194.787		102.202	2.606	98.9569	2.606	2.606	100.579
															182.291	2.608	171.998	2.608	2.608	177.145		158.637	2.608	165.646	2.608	2.608	162.142		198.665	2.608	191.096	2.608	2.608	194.88		102.252	2.608	99.0617	2.608	2.608	100.657
															182.456	2.61	172.086	2.61	2.61	177.271		158.763	2.61	165.695	2.61	2.61	162.229		198.771	2.61	191.087	2.61	2.61	194.929		102.384	2.61	99.2037	2.61	2.61	100.794
															182.491	2.612	172.201	2.612	2.612	177.346		158.874	2.612	165.847	2.612	2.612	162.36		198.806	2.612	191.179	2.612	2.612	194.992		102.439	2.612	99.2253	2.612	2.612	100.832
															182.578	2.614	172.221	2.614	2.614	177.4		158.886	2.614	165.97	2.614	2.614	162.428		198.932	2.614	191.261	2.614	2.614	195.096		102.469	2.614	99.259	2.614	2.614	100.864
															182.739	2.616	172.283	2.616	2.616	177.511		158.953	2.616	166.046	2.616	2.616	162.499		199.098	2.616	191.235	2.616	2.616	195.166		102.587	2.616	99.3866	2.616	2.616	100.987
															182.798	2.618	172.424	2.618	2.618	177.611		159.065	2.618	166.223	2.618	2.618	162.644		199.171	2.618	191.279	2.618	2.618	195.225		102.662	2.618	99.4296	2.618	2.618	101.046
															182.833	2.62	172.498	2.62	2.62	177.666		159.074	2.62	166.418	2.62	2.62	162.746		199.282	2.62	191.404	2.62	2.62	195.343		102.662	2.62	99.408	2.62	2.62	101.035
															182.963	2.622	172.567	2.622	2.622	177.765		159.102	2.622	166.511	2.622	2.622	162.806		199.475	2.622	191.444	2.622	2.622	195.459		102.737	2.622	99.4801	2.622	2.622	101.109
															183.05	2.624	172.719	2.624	2.624	177.884		159.252	2.624	166.63	2.624	2.624	162.941		199.575	2.624	191.49	2.624	2.624	195.532		102.828	2.624	99.5493	2.624	2.624	101.188
															183.085	2.626	172.804	2.626	2.626	177.944		159.359	2.626	166.79	2.626	2.626	163.075		199.627	2.626	191.639	2.626	2.626	195.633		102.824	2.626	99.5499	2.626	2.626	101.187
															183.216	2.628	172.804	2.628	2.628	178.01		159.423	2.628	166.854	2.628	2.628	163.139		199.764	2.628	191.734	2.628	2.628	195.749		102.867	2.628	99.6342	2.628	2.628	101.25
															183.342	2.63	172.894	2.63	2.63	178.118		159.591	2.63	166.909	2.63	2.63	163.25		199.852	2.63	191.77	2.63	2.63	195.811		102.987	2.63	99.7653	2.63	2.63	101.376
															183.361	2.632	173.006	2.632	2.632	178.183		159.75	2.632	167.043	2.632	2.632	163.397		199.852	2.632	191.892	2.632	2.632	195.872		103.037	2.632	99.7824	2.632	2.632	101.41
															183.432	2.634	173.023	2.634	2.634	178.228		159.814	2.634	167.113	2.634	2.634	163.463		199.935	2.634	192.01	2.634	2.634	195.972		103.082	2.634	99.7979	2.634	2.634	101.44
															183.564	2.636	173.081	2.636	2.636	178.323		159.945	2.636	167.132	2.636	2.636	163.539		200.05	2.636	192.04	2.636	2.636	196.045		103.224	2.636	99.8993	2.636	2.636	101.561
															183.596	2.638	173.217	2.638	2.638	178.406		160.122	2.638	167.27	2.638	2.638	163.696		200.073	2.638	192.138	2.638	2.638	196.105		103.317	2.638	99.9296	2.638	2.638	101.623
															183.624	2.64	173.283	2.64	2.64	178.454		160.168	2.64	167.416	2.64	2.64	163.792		200.147	2.64	192.299	2.64	2.64	196.223		103.33	2.64	99.9016	2.64	2.64	101.616
															183.756	2.642	173.337	2.642	2.642	178.546		160.209	2.642	167.445	2.642	2.642	163.827		200.319	2.642	192.371	2.642	2.642	196.345		103.42	2.642	99.9549	2.642	2.642	101.687
															183.84	2.644	173.474	2.644	2.644	178.657		160.376	2.644	167.52	2.644	2.644	163.948		200.397	2.644	192.451	2.644	2.644	196.424		103.52	2.644	99.9994	2.644	2.644	101.76
															183.872	2.646	173.558	2.646	2.646	178.715		160.498	2.646	167.672	2.646	2.646	164.085		200.428	2.646	192.618	2.646	2.646	196.523		103.514	2.646	99.985	2.646	2.646	101.749
															184.018	2.648	173.56	2.648	2.648	178.789		160.548	2.648	167.727	2.648	2.648	164.137		200.56	2.648	192.71	2.648	2.648	196.635		103.542	2.648	100.064	2.648	2.648	101.803
															184.176	2.65	173.637	2.65	2.65	178.906		160.68	2.65	167.754	2.65	2.65	164.217		200.66	2.65	192.737	2.65	2.65	196.698		103.644	2.65	100.194	2.65	2.65	101.919
															184.226	2.652	173.728	2.652	2.652	178.977		160.819	2.652	167.879	2.652	2.652	164.349		200.661	2.652	192.842	2.652	2.652	196.751		103.68	2.652	100.222	2.652	2.652	101.951
															184.33	2.654	173.74	2.654	2.654	179.035		160.873	2.654	167.972	2.654	2.654	164.423		200.74	2.654	192.913	2.654	2.654	196.827		103.72	2.654	100.272	2.654	2.654	101.996
															184.499	2.656	173.807	2.656	2.656	179.153		160.97	2.656	168.02	2.656	2.656	164.495		200.875	2.656	192.882	2.656	2.656	196.878		103.858	2.656	100.419	2.656	2.656	102.138
															184.572	2.658	173.939	2.658	2.658	179.255		161.095	2.658	168.173	2.658	2.658	164.634		200.935	2.658	192.937	2.658	2.658	196.936		103.935	2.658	100.485	2.658	2.658	102.21
															184.629	2.66	173.984	2.66	2.66	179.307		161.103	2.66	168.346	2.66	2.66	164.724		201.039	2.66	193.063	2.66	2.66	197.051		103.928	2.66	100.49	2.66	2.66	102.209
															184.777	2.662	174.033	2.662	2.662	179.405		161.111	2.662	168.428	2.662	2.662	164.77		201.24	2.662	193.083	2.662	2.662	197.162		104.006	2.662	100.589	2.662	2.662	102.298
															184.869	2.664	174.198	2.664	2.664	179.534		161.224	2.664	168.565	2.664	2.664	164.894		201.369	2.664	193.104	2.664	2.664	197.236		104.097	2.664	100.673	2.664	2.664	102.385
															184.901	2.666	174.306	2.666	2.666	179.603		161.284	2.666	168.765	2.666	2.666	165.025		201.458	2.666	193.24	2.666	2.666	197.349		104.079	2.666	100.67	2.666	2.666	102.375
															185.027	2.668	174.312	2.668	2.668	179.67		161.299	2.668	168.858	2.668	2.668	165.079		201.626	2.668	193.332	2.668	2.668	197.479		104.097	2.668	100.746	2.668	2.668	102.422
															185.157	2.67	174.403	2.67	2.67	179.78		161.427	2.67	168.914	2.67	2.67	165.17		201.743	2.67	193.363	2.67	2.67	197.553		104.186	2.67	100.881	2.67	2.67	102.534
															185.193	2.672	174.526	2.672	2.672	179.859		161.568	2.672	169.042	2.672	2.672	165.305		201.774	2.672	193.474	2.672	2.672	197.624		104.208	2.672	100.921	2.672	2.672	102.565
															185.279	2.674	174.55	2.674	2.674	179.914		161.625	2.674	169.113	2.674	2.674	165.369		201.884	2.674	193.575	2.674	2.674	197.73		104.247	2.674	100.967	2.674	2.674	102.607
															185.415	2.676	174.6	2.676	2.676	180.008		161.746	2.676	169.129	2.676	2.676	165.438		202.004	2.676	193.582	2.676	2.676	197.793		104.396	2.676	101.086	2.676	2.676	102.741
															185.451	2.678	174.726	2.678	2.678	180.089		161.922	2.678	169.249	2.678	2.678	165.586		201.999	2.678	193.65	2.678	2.678	197.824		104.488	2.678	101.13	2.678	2.678	102.809
															185.484	2.68	174.786	2.68	2.68	180.135		161.988	2.68	169.381	2.68	2.68	165.685		202.041	2.68	193.776	2.68	2.68	197.909		104.495	2.68	101.132	2.68	2.68	102.814
															185.6	2.682	174.833	2.682	2.682	180.216		162.047	2.682	169.418	2.682	2.682	165.733		202.2	2.682	193.819	2.682	2.682	198.01		104.594	2.682	101.215	2.682	2.682	102.905
															185.641	2.684	174.967	2.684	2.684	180.304		162.206	2.684	169.519	2.684	2.684	165.863		202.275	2.684	193.88	2.684	2.684	198.078		104.71	2.684	101.26	2.684	2.684	102.985
															185.629	2.686	175.056	2.686	2.686	180.343		162.318	2.686	169.701	2.686	2.686	166.009		202.3	2.686	194.034	2.686	2.686	198.167		104.706	2.686	101.223	2.686	2.686	102.964
															185.737	2.688	175.072	2.688	2.688	180.404		162.381	2.688	169.778	2.688	2.688	166.08		202.433	2.688	194.128	2.688	2.688	198.28		104.725	2.688	101.281	2.688	2.688	103.003
															185.851	2.69	175.163	2.69	2.69	180.507		162.536	2.69	169.816	2.69	2.69	166.176		202.551	2.69	194.18	2.69	2.69	198.366		104.82	2.69	101.392	2.69	2.69	103.106
															185.869	2.692	175.258	2.692	2.692	180.564		162.684	2.692	169.935	2.692	2.692	166.309		202.586	2.692	194.331	2.692	2.692	198.458		104.856	2.692	101.399	2.692	2.692	103.127
															185.972	2.694	175.254	2.694	2.694	180.613		162.737	2.694	170.012	2.694	2.694	166.375		202.693	2.694	194.451	2.694	2.694	198.572		104.888	2.694	101.431	2.694	2.694	103.159
															186.166	2.696	175.296	2.696	2.696	180.731		162.844	2.696	170.031	2.696	2.696	166.437		202.83	2.696	194.438	2.696	2.696	198.634		105.019	2.696	101.572	2.696	2.696	103.296
															186.263	2.698	175.412	2.698	2.698	180.838		162.99	2.698	170.135	2.698	2.698	166.563		202.861	2.698	194.479	2.698	2.698	198.67		105.116	2.698	101.649	2.698	2.698	103.383
															186.348	2.7	175.451	2.7	2.7	180.899		163.023	2.7	170.259	2.7	2.7	166.641		202.927	2.7	194.597	2.7	2.7	198.762		105.143	2.7	101.67	2.7	2.7	103.406
															186.524	2.702	175.487	2.702	2.702	181.005		163.043	2.702	170.31	2.702	2.702	166.676		203.1	2.702	194.622	2.702	2.702	198.861		105.241	2.702	101.772	2.702	2.702	103.506
															186.631	2.704	175.635	2.704	2.704	181.133		163.143	2.704	170.423	2.704	2.704	166.783		203.206	2.704	194.633	2.704	2.704	198.919		105.337	2.704	101.851	2.704	2.704	103.594
															186.668	2.706	175.743	2.706	2.706	181.205		163.184	2.706	170.606	2.706	2.706	166.895		203.273	2.706	194.737	2.706	2.706	199.005		105.335	2.706	101.843	2.706	2.706	103.589
															186.798	2.708	175.777	2.708	2.708	181.288		163.182	2.708	170.707	2.708	2.708	166.944		203.44	2.708	194.812	2.708	2.708	199.126		105.374	2.708	101.897	2.708	2.708	103.636
															186.915	2.71	175.906	2.71	2.71	181.411		163.287	2.71	170.801	2.71	2.71	167.044		203.591	2.71	194.859	2.71	2.71	199.225		105.47	2.71	101.988	2.71	2.71	103.729
															186.927	2.712	176.061	2.712	2.712	181.494		163.397	2.712	170.978	2.712	2.712	167.187		203.667	2.712	194.995	2.712	2.712	199.331		105.484	2.712	101.981	2.712	2.712	103.733
															187.02	2.714	176.1	2.714	2.714	181.56		163.428	2.714	171.093	2.714	2.714	167.26		203.808	2.714	195.108	2.714	2.714	199.458		105.507	2.714	101.999	2.714	2.714	103.753
															187.2	2.716	176.153	2.716	2.716	181.677		163.54	2.716	171.143	2.716	2.716	167.342		203.957	2.716	195.118	2.716	2.716	199.537		105.651	2.716	102.111	2.716	2.716	103.881
															187.27	2.718	176.273	2.718	2.718	181.772		163.716	2.718	171.284	2.718	2.718	167.5		203.988	2.718	195.197	2.718	2.718	199.593		105.751	2.718	102.15	2.718	2.718	103.95
															187.315	2.72	176.321	2.72	2.72	181.818		163.788	2.72	171.423	2.72	2.72	167.606		204.045	2.72	195.333	2.72	2.72	199.689		105.759	2.72	102.135	2.72	2.72	103.947
															187.46	2.722	176.352	2.722	2.722	181.906		163.863	2.722	171.452	2.722	2.722	167.658		204.186	2.722	195.365	2.722	2.722	199.775		105.85	2.722	102.209	2.722	2.722	104.029
															187.551	2.724	176.475	2.724	2.724	182.013		164.039	2.724	171.531	2.724	2.724	167.785		204.247	2.724	195.402	2.724	2.724	199.824		105.971	2.724	102.261	2.724	2.724	104.116
															187.572	2.726	176.564	2.726	2.726	182.068		164.143	2.726	171.688	2.726	2.726	167.915		204.281	2.726	195.542	2.726	2.726	199.911		105.99	2.726	102.227	2.726	2.726	104.108
															187.676	2.728	176.595	2.728	2.728	182.135		164.174	2.728	171.755	2.728	2.728	167.964		204.422	2.728	195.625	2.728	2.728	200.024		106.016	2.728	102.262	2.728	2.728	104.139
															187.77	2.73	176.711	2.73	2.73	182.241		164.304	2.73	171.798	2.73	2.73	168.051		204.536	2.73	195.664	2.73	2.73	200.1		106.097	2.73	102.341	2.73	2.73	104.219
															187.767	2.732	176.84	2.732	2.732	182.303		164.442	2.732	171.923	2.732	2.732	168.182		204.577	2.732	195.811	2.732	2.732	200.194		106.11	2.732	102.333	2.732	2.732	104.222
															187.843	2.734	176.866	2.734	2.734	182.354		164.487	2.734	171.995	2.734	2.734	168.241		204.71	2.734	195.945	2.734	2.734	200.327		106.116	2.734	102.357	2.734	2.734	104.237
															187.997	2.736	176.92	2.736	2.736	182.459		164.59	2.736	172.009	2.736	2.736	168.299		204.871	2.736	195.957	2.736	2.736	200.414		106.22	2.736	102.483	2.736	2.736	104.351
															188.051	2.738	177.028	2.738	2.738	182.54		164.748	2.738	172.12	2.738	2.738	168.434		204.905	2.738	196.024	2.738	2.738	200.464		106.294	2.738	102.545	2.738	2.738	104.419
															188.108	2.74	177.048	2.74	2.74	182.578		164.801	2.74	172.234	2.74	2.74	168.518		204.954	2.74	196.156	2.74	2.74	200.555		106.31	2.74	102.562	2.74	2.74	104.436
															188.276	2.742	177.065	2.742	2.742	182.671		164.849	2.742	172.238	2.742	2.742	168.544		205.098	2.742	196.186	2.742	2.742	200.642		106.403	2.742	102.681	2.742	2.742	104.542
															188.383	2.744	177.185	2.744	2.744	182.784		164.997	2.744	172.308	2.744	2.744	168.652		205.175	2.744	196.204	2.744	2.744	200.689		106.511	2.744	102.785	2.744	2.744	104.648
															188.42	2.746	177.262	2.746	2.746	182.841		165.076	2.746	172.481	2.746	2.746	168.778		205.22	2.746	196.318	2.746	2.746	200.769		106.538	2.746	102.79	2.746	2.746	104.664
															188.565	2.748	177.28	2.748	2.748	182.923		165.072	2.748	172.58	2.748	2.748	168.826		205.37	2.748	196.393	2.748	2.748	200.882		106.598	2.748	102.857	2.748	2.748	104.727
															188.718	2.75	177.405	2.75	2.75	183.062		165.154	2.75	172.663	2.75	2.75	168.909		205.51	2.75	196.426	2.75	2.75	200.968		106.696	2.75	102.965	2.75	2.75	104.831
															188.751	2.752	177.555	2.752	2.752	183.153		165.249	2.752	172.84	2.752	2.752	169.045		205.584	2.752	196.557	2.752	2.752	201.07		106.703	2.752	102.97	2.752	2.752	104.836
															188.843	2.754	177.604	2.754	2.754	183.223		165.266	2.754	172.979	2.754	2.754	169.122		205.741	2.754	196.683	2.754	2.754	201.212		106.714	2.754	102.986	2.754	2.754	104.85
															189.029	2.756	177.69	2.756	2.756	183.36		165.346	2.756	173.058	2.756	2.756	169.202		205.917	2.756	196.715	2.756	2.756	201.316		106.834	2.756	103.098	2.756	2.756	104.966
															189.125	2.758	177.834	2.758	2.758	183.479		165.481	2.758	173.221	2.758	2.758	169.351		205.964	2.758	196.8	2.758	2.758	201.382		106.905	2.758	103.147	2.758	2.758	105.026
															189.191	2.76	177.881	2.76	2.76	183.536		165.527	2.76	173.367	2.76	2.76	169.447		206.021	2.76	196.923	2.76	2.76	201.472		106.905	2.76	103.151	2.76	2.76	105.028
															189.344	2.762	177.915	2.762	2.762	183.63		165.595	2.762	173.385	2.762	2.762	169.49		206.149	2.762	196.952	2.762	2.762	201.551		107.007	2.762	103.249	2.762	2.762	105.128
															189.446	2.764	178.057	2.764	2.764	183.752		165.771	2.764	173.453	2.764	2.764	169.612		206.192	2.764	196.999	2.764	2.764	201.596		107.136	2.764	103.327	2.764	2.764	105.232
															189.477	2.766	178.146	2.766	2.766	183.811		165.876	2.766	173.6	2.766	2.766	169.738		206.202	2.766	197.137	2.766	2.766	201.669		107.161	2.766	103.318	2.766	2.766	105.24
															189.58	2.768	178.149	2.768	2.768	183.865		165.915	2.768	173.648	2.768	2.768	169.782		206.313	2.768	197.204	2.768	2.768	201.758		107.213	2.768	103.378	2.768	2.768	105.295
															189.671	2.77	178.255	2.77	2.77	183.963		166.062	2.77	173.677	2.77	2.77	169.869		206.396	2.77	197.228	2.77	2.77	201.812		107.328	2.77	103.469	2.77	2.77	105.398
															189.653	2.772	178.408	2.772	2.772	184.031		166.213	2.772	173.82	2.772	2.772	170.016		206.415	2.772	197.369	2.772	2.772	201.892		107.356	2.772	103.449	2.772	2.772	105.403
															189.697	2.774	178.457	2.774	2.774	184.077		166.263	2.774	173.927	2.774	2.774	170.095		206.542	2.774	197.506	2.774	2.774	202.024		107.357	2.774	103.447	2.774	2.774	105.402
															189.82	2.776	178.513	2.776	2.776	184.166		166.377	2.776	173.96	2.776	2.776	170.169		206.703	2.776	197.54	2.776	2.776	202.121		107.445	2.776	103.545	2.776	2.776	105.495
															189.862	2.778	178.62	2.778	2.778	184.241		166.561	2.778	174.078	2.778	2.778	170.32		206.735	2.778	197.63	2.778	2.778	202.183		107.494	2.778	103.581	2.778	2.778	105.538
															189.912	2.78	178.652	2.78	2.78	184.282		166.642	2.78	174.204	2.78	2.78	170.423		206.794	2.78	197.77	2.78	2.78	202.282		107.48	2.78	103.583	2.78	2.78	105.531
															190.069	2.782	178.668	2.782	2.782	184.369		166.703	2.782	174.216	2.782	2.782	170.46		206.954	2.782	197.802	2.782	2.782	202.378		107.556	2.782	103.691	2.782	2.782	105.624
															190.177	2.784	178.758	2.784	2.784	184.467		166.857	2.784	174.267	2.784	2.784	170.562		207.025	2.784	197.827	2.784	2.784	202.426		107.66	2.784	103.791	2.784	2.784	105.726
															190.233	2.786	178.79	2.786	2.786	184.512		166.954	2.786	174.396	2.786	2.786	170.675		207.036	2.786	197.935	2.786	2.786	202.486		107.678	2.786	103.821	2.786	2.786	105.75
															190.396	2.788	178.766	2.788	2.788	184.581		166.973	2.788	174.456	2.788	2.788	170.714		207.157	2.788	197.976	2.788	2.788	202.566		107.735	2.788	103.934	2.788	2.788	105.835
															190.544	2.79	178.855	2.79	2.79	184.699		167.057	2.79	174.516	2.79	2.79	170.787		207.285	2.79	197.964	2.79	2.79	202.624		107.852	2.79	104.08	2.79	2.79	105.966
															190.556	2.792	178.977	2.792	2.792	184.767		167.135	2.792	174.678	2.792	2.792	170.906		207.349	2.792	198.059	2.792	2.792	202.704		107.873	2.792	104.099	2.792	2.792	105.986
															190.628	2.794	179.007	2.794	2.794	184.817		167.134	2.794	174.804	2.794	2.794	170.969		207.494	2.794	198.165	2.794	2.794	202.829		107.875	2.794	104.117	2.794	2.794	105.996
															190.785	2.796	179.091	2.796	2.796	184.938		167.195	2.796	174.877	2.796	2.796	171.036		207.68	2.796	198.188	2.796	2.796	202.934		107.973	2.796	104.228	2.796	2.796	106.1
															190.842	2.798	179.251	2.798	2.798	185.046		167.305	2.798	175.036	2.798	2.798	171.17		207.776	2.798	198.284	2.798	2.798	203.03		108.036	2.798	104.273	2.798	2.798	106.155
															190.883	2.8	179.324	2.8	2.8	185.103		167.323	2.8	175.189	2.8	2.8	171.256		207.896	2.8	198.445	2.8	2.8	203.17		108.041	2.8	104.267	2.8	2.8	106.154
															191.035	2.802	179.382	2.802	2.802	185.209		167.353	2.802	175.24	2.802	2.802	171.296		208.072	2.802	198.51	2.802	2.802	203.291		108.141	2.802	104.345	2.802	2.802	106.243
															191.149	2.804	179.536	2.804	2.804	185.343		167.488	2.804	175.338	2.804	2.804	171.413		208.139	2.804	198.566	2.804	2.804	203.353		108.266	2.804	104.415	2.804	2.804	106.341
															191.193	2.806	179.637	2.806	2.806	185.415		167.574	2.806	175.488	2.806	2.806	171.531		208.157	2.806	198.701	2.806	2.806	203.429		108.302	2.806	104.42	2.806	2.806	106.361
															191.322	2.808	179.654	2.808	2.808	185.488		167.614	2.808	175.54	2.808	2.808	171.577		208.269	2.808	198.775	2.808	2.808	203.522		108.375	2.808	104.496	2.808	2.808	106.435
															191.441	2.81	179.765	2.81	2.81	185.603		167.743	2.81	175.599	2.81	2.81	171.671		208.346	2.81	198.803	2.81	2.81	203.575		108.51	2.81	104.587	2.81	2.81	106.549
															191.439	2.812	179.907	2.812	2.812	185.673		167.867	2.812	175.766	2.812	2.812	171.817		208.348	2.812	198.918	2.812	2.812	203.633		108.556	2.812	104.558	2.812	2.812	106.557
															191.484	2.814	179.955	2.814	2.814	185.719		167.917	2.814	175.872	2.814	2.814	171.895		208.45	2.814	199.017	2.814	2.814	203.733		108.579	2.814	104.543	2.814	2.814	106.561
															191.603	2.816	180.034	2.816	2.816	185.819		168.042	2.816	175.906	2.816	2.816	171.974		208.598	2.816	199.033	2.816	2.816	203.816		108.683	2.816	104.618	2.816	2.816	106.651
															191.639	2.818	180.173	2.818	2.818	185.906		168.215	2.818	176.038	2.818	2.818	172.126		208.648	2.818	199.137	2.818	2.818	203.892		108.733	2.818	104.617	2.818	2.818	106.675
															191.674	2.82	180.221	2.82	2.82	185.948		168.277	2.82	176.169	2.82	2.82	172.223		208.729	2.82	199.293	2.82	2.82	204.011		108.703	2.82	104.577	2.82	2.82	106.64
															191.819	2.822	180.243	2.822	2.822	186.031		168.34	2.822	176.173	2.822	2.822	172.257		208.896	2.822	199.323	2.822	2.822	204.109		108.76	2.822	104.66	2.822	2.822	106.71
															191.927	2.824	180.347	2.824	2.824	186.137		168.514	2.824	176.211	2.824	2.824	172.363		208.972	2.824	199.346	2.824	2.824	204.159		108.848	2.824	104.75	2.824	2.824	106.799
															191.984	2.826	180.393	2.826	2.826	186.188		168.63	2.826	176.323	2.826	2.826	172.476		208.992	2.826	199.476	2.826	2.826	204.234		108.845	2.826	104.759	2.826	2.826	106.802
															192.13	2.828	180.363	2.828	2.828	186.246		168.667	2.828	176.346	2.828	2.828	172.507		209.099	2.828	199.543	2.828	2.828	204.321		108.871	2.828	104.846	2.828	2.828	106.859
															192.266	2.83	180.431	2.83	2.83	186.348		168.778	2.83	176.358	2.83	2.83	172.568		209.19	2.83	199.537	2.83	2.83	204.363		108.965	2.83	104.987	2.83	2.83	106.976
															192.298	2.832	180.538	2.832	2.832	186.418		168.887	2.832	176.48	2.832	2.832	172.684		209.225	2.832	199.62	2.832	2.832	204.422		108.995	2.832	105.021	2.832	2.832	107.008
															192.388	2.834	180.576	2.834	2.834	186.482		168.901	2.834	176.587	2.834	2.834	172.744		209.356	2.834	199.713	2.834	2.834	204.534		109.024	2.834	105.046	2.834	2.834	107.035
															192.53	2.836	180.671	2.836	2.836	186.601		168.961	2.836	176.667	2.836	2.836	172.814		209.524	2.836	199.725	2.836	2.836	204.624		109.137	2.836	105.148	2.836	2.836	107.143
															192.569	2.838	180.833	2.838	2.838	186.701		169.077	2.838	176.849	2.838	2.838	172.963		209.602	2.838	199.806	2.838	2.838	204.704		109.19	2.838	105.193	2.838	2.838	107.192
															192.622	2.84	180.904	2.84	2.84	186.763		169.107	2.84	177.025	2.84	2.84	173.066		209.724	2.84	199.953	2.84	2.84	204.838		109.175	2.84	105.202	2.84	2.84	107.189
															192.794	2.842	180.964	2.842	2.842	186.879		169.142	2.842	177.092	2.842	2.842	173.117		209.931	2.842	200.012	2.842	2.842	204.971		109.263	2.842	105.301	2.842	2.842	107.282
															192.908	2.844	181.118	2.844	2.844	187.013		169.28	2.844	177.219	2.844	2.844	173.249		210.041	2.844	200.072	2.844	2.844	205.056		109.381	2.844	105.376	2.844	2.844	107.379
															192.956	2.846	181.208	2.846	2.846	187.082		169.379	2.846	177.408	2.846	2.846	173.393		210.089	2.846	200.212	2.846	2.846	205.151		109.403	2.846	105.373	2.846	2.846	107.388
															193.118	2.848	181.215	2.848	2.848	187.166		169.426	2.848	177.47	2.848	2.848	173.448		210.205	2.848	200.284	2.848	2.848	205.244		109.465	2.848	105.458	2.848	2.848	107.461
															193.283	2.85	181.32	2.85	2.85	187.301		169.552	2.85	177.5	2.85	2.85	173.526		210.28	2.85	200.305	2.85	2.85	205.293		109.606	2.85	105.582	2.85	2.85	107.594
															193.317	2.852	181.459	2.852	2.852	187.388		169.666	2.852	177.64	2.852	2.852	173.653		210.286	2.852	200.428	2.852	2.852	205.357		109.679	2.852	105.579	2.852	2.852	107.629
															193.387	2.854	181.51	2.854	2.854	187.448		169.693	2.854	177.742	2.854	2.854	173.717		210.387	2.854	200.542	2.854	2.854	205.465		109.742	2.854	105.574	2.854	2.854	107.658
															193.523	2.856	181.602	2.856	2.856	187.563		169.775	2.856	177.78	2.856	2.856	173.778		210.518	2.856	200.558	2.856	2.856	205.538		109.889	2.856	105.656	2.856	2.856	107.772
															193.556	2.858	181.759	2.858	2.858	187.658		169.908	2.858	177.911	2.858	2.858	173.909		210.539	2.858	200.653	2.858	2.858	205.596		109.97	2.858	105.664	2.858	2.858	107.817
															193.568	2.86	181.829	2.86	2.86	187.699		169.951	2.86	178.05	2.86	2.86	174.001		210.603	2.86	200.826	2.86	2.86	205.714		109.961	2.86	105.621	2.86	2.86	107.791
															193.681	2.862	181.88	2.862	2.862	187.78		170.009	2.862	178.082	2.862	2.862	174.045		210.77	2.862	200.898	2.862	2.862	205.834		110.029	2.862	105.677	2.862	2.862	107.853
															193.755	2.864	182.011	2.864	2.864	187.883		170.167	2.864	178.163	2.864	2.864	174.165		210.845	2.864	200.959	2.864	2.864	205.902		110.114	2.864	105.733	2.864	2.864	107.923
															193.783	2.866	182.074	2.866	2.866	187.929		170.276	2.866	178.31	2.866	2.866	174.293		210.856	2.866	201.103	2.866	2.866	205.979		110.099	2.866	105.722	2.866	2.866	107.91
															193.913	2.868	182.052	2.868	2.868	187.983		170.342	2.868	178.347	2.868	2.868	174.345		210.956	2.868	201.183	2.868	2.868	206.069		110.119	2.868	105.802	2.868	2.868	107.96
															194.041	2.87	182.12	2.87	2.87	188.081		170.505	2.87	178.356	2.87	2.87	174.43		211.035	2.87	201.201	2.87	2.87	206.118		110.208	2.87	105.937	2.87	2.87	108.073
															194.073	2.872	182.214	2.872	2.872	188.144		170.65	2.872	178.467	2.872	2.872	174.558		211.05	2.872	201.303	2.872	2.872	206.177		110.227	2.872	105.974	2.872	2.872	108.1
															194.175	2.874	182.213	2.874	2.874	188.194		170.681	2.874	178.546	2.874	2.874	174.614		211.16	2.874	201.391	2.874	2.874	206.276		110.245	2.874	106.022	2.874	2.874	108.134
															194.342	2.876	182.258	2.876	2.876	188.3		170.756	2.876	178.584	2.876	2.876	174.67		211.311	2.876	201.374	2.876	2.876	206.343		110.36	2.876	106.154	2.876	2.876	108.257
															194.395	2.878	182.394	2.878	2.878	188.395		170.88	2.878	178.73	2.878	2.878	174.805		211.365	2.878	201.423	2.878	2.878	206.394		110.415	2.878	106.21	2.878	2.878	108.312
															194.444	2.88	182.464	2.88	2.88	188.454		170.904	2.88	178.891	2.88	2.88	174.897		211.464	2.88	201.547	2.88	2.88	206.506		110.385	2.88	106.213	2.88	2.88	108.299
															194.605	2.882	182.518	2.882	2.882	188.561		170.922	2.882	178.954	2.882	2.882	174.938		211.672	2.882	201.589	2.882	2.882	206.631		110.446	2.882	106.304	2.882	2.882	108.375
															194.708	2.884	182.653	2.884	2.884	188.681		171.041	2.884	179.066	2.884	2.884	175.053		211.799	2.884	201.635	2.884	2.884	206.717		110.531	2.884	106.376	2.884	2.884	108.453
															194.748	2.886	182.738	2.886	2.886	188.743		171.125	2.886	179.235	2.886	2.886	175.18		211.87	2.886	201.766	2.886	2.886	206.818		110.515	2.886	106.378	2.886	2.886	108.446
															194.897	2.888	182.758	2.888	2.888	188.828		171.168	2.888	179.296	2.888	2.888	175.232		212.023	2.888	201.84	2.888	2.888	206.932		110.55	2.888	106.468	2.888	2.888	108.509
															195.044	2.89	182.875	2.89	2.89	188.96		171.291	2.89	179.343	2.89	2.89	175.317		212.143	2.89	201.872	2.89	2.89	207.007		110.68	2.89	106.594	2.89	2.89	108.637
															195.074	2.892	183.006	2.892	2.892	189.04		171.398	2.892	179.486	2.892	2.892	175.442		212.181	2.892	202.001	2.892	2.892	207.091		110.739	2.892	106.61	2.892	2.892	108.674
															195.166	2.894	183.034	2.894	2.894	189.1		171.423	2.894	179.577	2.894	2.894	175.5		212.292	2.894	202.108	2.894	2.894	207.2		110.785	2.894	106.651	2.894	2.894	108.718
															195.327	2.896	183.116	2.896	2.896	189.222		171.515	2.896	179.622	2.896	2.896	175.568		212.419	2.896	202.1	2.896	2.896	207.26		110.943	2.896	106.786	2.896	2.896	108.864
															195.36	2.898	183.288	2.898	2.898	189.324		171.637	2.898	179.786	2.898	2.898	175.711		212.438	2.898	202.166	2.898	2.898	207.302		111.061	2.898	106.825	2.898	2.898	108.943
															195.362	2.9	183.373	2.9	2.9	189.368		171.644	2.9	179.957	2.9	2.9	175.801		212.5	2.9	202.319	2.9	2.9	207.409		111.074	2.9	106.795	2.9	2.9	108.935
															195.47	2.902	183.429	2.902	2.902	189.449		171.672	2.902	180.006	2.902	2.902	175.839		212.656	2.902	202.381	2.902	2.902	207.519		111.141	2.902	106.859	2.902	2.902	109
															195.535	2.904	183.576	2.904	2.904	189.556		171.826	2.904	180.098	2.904	2.904	175.962		212.724	2.904	202.434	2.904	2.904	207.579		111.233	2.904	106.913	2.904	2.904	109.073
															195.545	2.906	183.675	2.906	2.906	189.61		171.926	2.906	180.264	2.906	2.906	176.095		212.751	2.906	202.584	2.906	2.906	207.668		111.241	2.906	106.889	2.906	2.906	109.065
															195.661	2.908	183.684	2.908	2.908	189.673		171.963	2.908	180.328	2.908	2.908	176.145		212.875	2.908	202.685	2.908	2.908	207.78		111.278	2.908	106.947	2.908	2.908	109.113
															195.789	2.91	183.761	2.91	2.91	189.775		172.1	2.91	180.355	2.91	2.91	176.228		212.953	2.91	202.712	2.91	2.91	207.832		111.372	2.91	107.056	2.91	2.91	109.214
															195.82	2.912	183.852	2.912	2.912	189.836		172.248	2.912	180.459	2.912	2.912	176.354		212.936	2.912	202.809	2.912	2.912	207.873		111.398	2.912	107.078	2.912	2.912	109.238
															195.922	2.914	183.846	2.914	2.914	189.884		172.305	2.914	180.518	2.914	2.914	176.412		213.012	2.914	202.9	2.914	2.914	207.956		111.434	2.914	107.132	2.914	2.914	109.283
															196.096	2.916	183.876	2.916	2.916	189.986		172.406	2.916	180.535	2.916	2.916	176.471		213.137	2.916	202.892	2.916	2.916	208.014		111.565	2.916	107.275	2.916	2.916	109.42
															196.152	2.918	183.975	2.918	2.918	190.064		172.538	2.918	180.658	2.918	2.918	176.598		213.156	2.918	202.931	2.918	2.918	208.043		111.63	2.918	107.328	2.918	2.918	109.479
															196.186	2.92	184.008	2.92	2.92	190.097		172.557	2.92	180.792	2.92	2.92	176.674		213.206	2.92	203.033	2.92	2.92	208.119		111.613	2.92	107.321	2.92	2.92	109.467
															196.32	2.922	184.056	2.922	2.922	190.188		172.577	2.922	180.825	2.922	2.922	176.701		213.364	2.922	203.066	2.922	2.922	208.215		111.682	2.922	107.402	2.922	2.922	109.542
															196.405	2.924	184.209	2.924	2.924	190.307		172.698	2.924	180.918	2.924	2.924	176.808		213.474	2.924	203.12	2.924	2.924	208.297		111.757	2.924	107.458	2.924	2.924	109.607
															196.436	2.926	184.301	2.926	2.926	190.369		172.764	2.926	181.092	2.926	2.926	176.928		213.556	2.926	203.271	2.926	2.926	208.414		111.724	2.926	107.431	2.926	2.926	109.577
															196.575	2.928	184.318	2.928	2.928	190.446		172.776	2.928	181.178	2.928	2.928	176.977		213.723	2.928	203.36	2.928	2.928	208.541		111.739	2.928	107.491	2.928	2.928	109.615
															196.721	2.93	184.439	2.93	2.93	190.58		172.888	2.93	181.248	2.93	2.93	177.068		213.857	2.93	203.392	2.93	2.93	208.625		111.838	2.93	107.604	2.93	2.93	109.721
															196.768	2.932	184.583	2.932	2.932	190.676		173.018	2.932	181.404	2.932	2.932	177.211		213.922	2.932	203.521	2.932	2.932	208.721		111.87	2.932	107.615	2.932	2.932	109.742
															196.886	2.934	184.614	2.934	2.934	190.75		173.069	2.934	181.499	2.934	2.934	177.284		214.059	2.934	203.634	2.934	2.934	208.847		111.9	2.934	107.648	2.934	2.934	109.774
															197.073	2.936	184.687	2.936	2.936	190.88		173.168	2.936	181.535	2.936	2.936	177.352		214.2	2.936	203.63	2.936	2.936	208.915		112.044	2.936	107.781	2.936	2.936	109.912
															197.148	2.938	184.845	2.938	2.938	190.996		173.303	2.938	181.678	2.938	2.938	177.49		214.229	2.938	203.676	2.938	2.938	208.952		112.155	2.938	107.84	2.938	2.938	109.997
															197.205	2.94	184.927	2.94	2.94	191.066		173.331	2.94	181.834	2.94	2.94	177.583		214.299	2.94	203.79	2.94	2.94	209.044		112.196	2.94	107.838	2.94	2.94	110.017
															197.347	2.942	185.003	2.942	2.942	191.175		173.356	2.942	181.879	2.942	2.942	177.618		214.456	2.942	203.821	2.942	2.942	209.138		112.321	2.942	107.914	2.942	2.942	110.117
															197.412	2.944	185.182	2.944	2.944	191.297		173.471	2.944	181.973	2.944	2.944	177.722		214.526	2.944	203.866	2.944	2.944	209.196		112.448	2.944	107.963	2.944	2.944	110.205
															197.411	2.946	185.302	2.946	2.946	191.356		173.532	2.946	182.146	2.946	2.946	177.839		214.563	2.946	204.02	2.946	2.946	209.291		112.452	2.946	107.932	2.946	2.946	110.192
															197.523	2.948	185.325	2.948	2.948	191.424		173.548	2.948	182.219	2.948	2.948	177.884		214.701	2.948	204.119	2.948	2.948	209.41		112.478	2.948	107.985	2.948	2.948	110.232
															197.64	2.95	185.427	2.95	2.95	191.533		173.67	2.95	182.26	2.95	2.95	177.965		214.805	2.95	204.162	2.95	2.95	209.484		112.574	2.95	108.084	2.95	2.95	110.329
															197.639	2.952	185.546	2.952	2.952	191.593		173.808	2.952	182.395	2.952	2.952	178.102		214.821	2.952	204.305	2.952	2.952	209.563		112.59	2.952	108.073	2.952	2.952	110.332
															197.702	2.954	185.555	2.954	2.954	191.629		173.876	2.954	182.483	2.954	2.954	178.18		214.907	2.954	204.433	2.954	2.954	209.67		112.593	2.954	108.079	2.954	2.954	110.336
															197.866	2.956	185.588	2.956	2.956	191.727		174.01	2.956	182.494	2.956	2.956	178.252		215.013	2.956	204.435	2.956	2.956	209.724		112.694	2.956	108.199	2.956	2.956	110.446
															197.951	2.958	185.689	2.958	2.958	191.82		174.192	2.958	182.589	2.958	2.958	178.39		215.007	2.958	204.487	2.958	2.958	209.747		112.761	2.958	108.261	2.958	2.958	110.511
															198.015	2.96	185.724	2.96	2.96	191.869		174.259	2.96	182.707	2.96	2.96	178.483		215.035	2.96	204.608	2.96	2.96	209.822		112.769	2.96	108.265	2.96	2.96	110.517
															198.157	2.962	185.764	2.962	2.962	191.961		174.3	2.962	182.743	2.962	2.962	178.522		215.167	2.962	204.638	2.962	2.962	209.902		112.864	2.962	108.35	2.962	2.962	110.607
															198.243	2.964	185.904	2.964	2.964	192.074		174.424	2.964	182.834	2.964	2.964	178.629		215.238	2.964	204.659	2.964	2.964	209.948		112.965	2.964	108.429	2.964	2.964	110.697
															198.274	2.966	185.991	2.966	2.966	192.133		174.49	2.966	182.991	2.966	2.966	178.74		215.276	2.966	204.779	2.966	2.966	210.027		112.958	2.966	108.446	2.966	2.966	110.702
															198.4	2.968	186.01	2.968	2.968	192.205		174.49	2.968	183.066	2.968	2.968	178.778		215.416	2.968	204.854	2.968	2.968	210.135		112.995	2.968	108.537	2.968	2.968	110.766
															198.519	2.97	186.132	2.97	2.97	192.326		174.568	2.97	183.146	2.97	2.97	178.857		215.545	2.97	204.882	2.97	2.97	210.213		113.101	2.97	108.652	2.97	2.97	110.877
															198.535	2.972	186.27	2.972	2.972	192.403		174.657	2.972	183.319	2.972	2.972	178.988		215.6	2.972	205.008	2.972	2.972	210.304		113.117	2.972	108.658	2.972	2.972	110.888
															198.623	2.974	186.298	2.974	2.974	192.46		174.693	2.974	183.419	2.974	2.974	179.056		215.723	2.974	205.121	2.974	2.974	210.422		113.128	2.974	108.697	2.974	2.974	110.912
															198.786	2.976	186.363	2.976	2.976	192.574		174.804	2.976	183.445	2.976	2.976	179.124		215.869	2.976	205.132	2.976	2.976	210.5		113.252	2.976	108.831	2.976	2.976	111.041
															198.85	2.978	186.5	2.978	2.978	192.675		174.957	2.978	183.577	2.978	2.978	179.267		215.917	2.978	205.209	2.978	2.978	210.563		113.335	2.978	108.88	2.978	2.978	111.108
															198.911	2.98	186.549	2.98	2.98	192.73		175	2.98	183.718	2.98	2.98	179.359		215.992	2.98	205.348	2.98	2.98	210.67		113.341	2.98	108.879	2.98	2.98	111.11
															199.072	2.982	186.582	2.982	2.982	192.827		175.035	2.982	183.743	2.982	2.982	179.389		216.143	2.982	205.375	2.982	2.982	210.759		113.444	2.982	108.97	2.982	2.982	111.207
															199.163	2.984	186.728	2.984	2.984	192.945		175.156	2.984	183.825	2.984	2.984	179.49		216.214	2.984	205.397	2.984	2.984	210.805		113.58	2.984	109.029	2.984	2.984	111.304
															199.176	2.986	186.843	2.986	2.986	193.009		175.22	2.986	183.997	2.986	2.986	179.609		216.249	2.986	205.531	2.986	2.986	210.89		113.605	2.986	108.999	2.986	2.986	111.302
															199.285	2.988	186.881	2.988	2.988	193.083		175.239	2.988	184.077	2.988	2.988	179.658		216.384	2.988	205.618	2.988	2.988	211.001		113.646	2.988	109.051	2.988	2.988	111.349
															199.393	2.99	187.002	2.99	2.99	193.198		175.345	2.99	184.129	2.99	2.99	179.737		216.502	2.99	205.647	2.99	2.99	211.075		113.75	2.99	109.148	2.99	2.99	111.449
															199.397	2.992	187.146	2.992	2.992	193.271		175.448	2.992	184.274	2.992	2.992	179.861		216.548	2.992	205.777	2.992	2.992	211.163		113.778	2.992	109.134	2.992	2.992	111.456
															199.467	2.994	187.19	2.994	2.994	193.328		175.491	2.994	184.363	2.994	2.994	179.927		216.668	2.994	205.906	2.994	2.994	211.287		113.792	2.994	109.143	2.994	2.994	111.467
															199.616	2.996	187.258	2.996	2.996	193.437		175.629	2.996	184.371	2.996	2.996	180		216.803	2.996	205.934	2.996	2.996	211.368		113.901	2.996	109.261	2.996	2.996	111.581
															199.675	2.998	187.38	2.998	2.998	193.528		175.816	2.998	184.464	2.998	2.998	180.14		216.828	2.998	206.018	2.998	2.998	211.423		113.974	2.998	109.317	2.998	2.998	111.645
															199.738	3	187.411	3	3	193.574		175.877	3	184.563	3	3	180.22		216.879	3	206.16	3	3	211.52		113.981	3	109.331	3	3	111.656
															199.906	3.002	187.419	3.002	3.002	193.663		175.935	3.002	184.557	3.002	3.002	180.246		217.007	3.002	206.193	3.002	3.002	211.6		114.069	3.002	109.446	3.002	3.002	111.758
															200.01	3.004	187.519	3.004	3.004	193.765		176.097	3.004	184.604	3.004	3.004	180.35		217.05	3.004	206.212	3.004	3.004	211.631		114.171	3.004	109.547	3.004	3.004	111.859
															200.036	3.006	187.582	3.006	3.006	193.809		176.184	3.006	184.739	3.006	3.006	180.462		217.063	3.006	206.332	3.006	3.006	211.698		114.171	3.006	109.564	3.006	3.006	111.868
															200.153	3.008	187.582	3.008	3.008	193.868		176.186	3.008	184.8	3.008	3.008	180.493		217.19	3.008	206.411	3.008	3.008	211.801		114.192	3.008	109.653	3.008	3.008	111.923
															200.267	3.01	187.673	3.01	3.01	193.97		176.275	3.01	184.853	3.01	3.01	180.564		217.309	3.01	206.443	3.01	3.01	211.876		114.261	3.01	109.766	3.01	3.01	112.013
															200.278	3.012	187.794	3.012	3.012	194.036		176.372	3.012	185.012	3.012	3.012	180.692		217.367	3.012	206.571	3.012	3.012	211.969		114.252	3.012	109.751	3.012	3.012	112.002
															200.354	3.014	187.844	3.014	3.014	194.099		176.381	3.014	185.134	3.014	3.014	180.758		217.518	3.014	206.693	3.014	3.014	212.105		114.249	3.014	109.749	3.014	3.014	111.999
															200.508	3.016	187.942	3.016	3.016	194.225		176.449	3.016	185.2	3.016	3.016	180.824		217.7	3.016	206.718	3.016	3.016	212.209		114.353	3.016	109.844	3.016	3.016	112.098
															200.574	3.018	188.085	3.018	3.018	194.33		176.579	3.018	185.353	3.018	3.018	180.966		217.77	3.018	206.808	3.018	3.018	212.289		114.418	3.018	109.871	3.018	3.018	112.145
															200.647	3.02	188.134	3.02	3.02	194.39		176.625	3.02	185.494	3.02	3.02	181.06		217.852	3.02	206.948	3.02	3.02	212.4		114.422	3.02	109.867	3.02	3.02	112.144
															200.825	3.022	188.185	3.022	3.022	194.505		176.678	3.022	185.524	3.022	3.022	181.101		218.006	3.022	206.972	3.022	3.022	212.489		114.528	3.022	109.969	3.022	3.022	112.248
															200.934	3.024	188.338	3.024	3.024	194.636		176.815	3.024	185.614	3.024	3.024	181.215		218.073	3.024	206.988	3.024	3.024	212.53		114.664	3.024	110.05	3.024	3.024	112.357
															200.968	3.026	188.425	3.026	3.026	194.696		176.881	3.026	185.776	3.026	3.026	181.328		218.092	3.026	207.108	3.026	3.026	212.6		114.703	3.026	110.038	3.026	3.026	112.37
															201.091	3.028	188.437	3.028	3.028	194.764		176.888	3.028	185.83	3.028	3.028	181.359		218.194	3.028	207.172	3.028	3.028	212.683		114.768	3.028	110.104	3.028	3.028	112.436
															201.2	3.03	188.568	3.03	3.03	194.884		176.986	3.03	185.871	3.03	3.03	181.428		218.278	3.03	207.185	3.03	3.03	212.731		114.886	3.03	110.214	3.03	3.03	112.55
															201.201	3.032	188.729	3.032	3.032	194.965		177.077	3.032	186.031	3.032	3.032	181.554		218.317	3.032	207.315	3.032	3.032	212.816		114.924	3.032	110.207	3.032	3.032	112.566
															201.271	3.034	188.776	3.034	3.034	195.024		177.08	3.034	186.154	3.034	3.034	181.617		218.454	3.034	207.457	3.034	3.034	212.955		114.946	3.034	110.198	3.034	3.034	112.572
															201.412	3.036	188.854	3.036	3.036	195.133		177.162	3.036	186.203	3.036	3.036	181.682		218.61	3.036	207.488	3.036	3.036	213.049		115.044	3.036	110.283	3.036	3.036	112.664
															201.453	3.038	189.006	3.038	3.038	195.229		177.32	3.038	186.336	3.038	3.038	181.828		218.654	3.038	207.572	3.038	3.038	213.113		115.086	3.038	110.319	3.038	3.038	112.702
															201.499	3.04	189.062	3.04	3.04	195.281		177.391	3.04	186.471	3.04	3.04	181.931		218.736	3.04	207.735	3.04	3.04	213.235		115.062	3.04	110.321	3.04	3.04	112.692
															201.66	3.042	189.078	3.042	3.042	195.369		177.475	3.042	186.483	3.042	3.042	181.979		218.908	3.042	207.797	3.042	3.042	213.353		115.133	3.042	110.414	3.042	3.042	112.773
															201.767	3.044	189.177	3.044	3.044	195.472		177.666	3.044	186.534	3.044	3.044	182.1		218.974	3.044	207.824	3.044	3.044	213.399		115.22	3.044	110.491	3.044	3.044	112.855
															201.82	3.046	189.24	3.046	3.046	195.53		177.794	3.046	186.666	3.046	3.046	182.23		218.979	3.046	207.923	3.046	3.046	213.451		115.217	3.046	110.498	3.046	3.046	112.858
															201.975	3.048	189.243	3.048	3.048	195.609		177.845	3.048	186.707	3.048	3.048	182.276		219.082	3.048	207.975	3.048	3.048	213.529		115.266	3.048	110.586	3.048	3.048	112.926
															202.113	3.05	189.342	3.05	3.05	195.727		177.976	3.05	186.725	3.05	3.05	182.351		219.179	3.05	207.996	3.05	3.05	213.587		115.381	3.05	110.698	3.05	3.05	113.04
															202.134	3.052	189.473	3.052	3.052	195.804		178.096	3.052	186.856	3.052	3.052	182.476		219.212	3.052	208.122	3.052	3.052	213.667		115.402	3.052	110.689	3.052	3.052	113.045
															202.227	3.054	189.525	3.054	3.054	195.876		178.108	3.054	186.966	3.054	3.054	182.537		219.331	3.054	208.232	3.054	3.054	213.782		115.405	3.054	110.698	3.054	3.054	113.052
															202.401	3.056	189.619	3.056	3.056	196.01		178.164	3.056	187.025	3.056	3.056	182.594		219.496	3.056	208.233	3.056	3.056	213.864		115.52	3.056	110.804	3.056	3.056	113.162
															202.473	3.058	189.772	3.058	3.058	196.123		178.279	3.058	187.176	3.058	3.058	182.727		219.565	3.058	208.315	3.058	3.058	213.94		115.596	3.058	110.832	3.058	3.058	113.214
															202.532	3.06	189.839	3.06	3.06	196.185		178.307	3.06	187.331	3.06	3.06	182.819		219.653	3.06	208.48	3.06	3.06	214.067		115.591	3.06	110.811	3.06	3.06	113.201
															202.69	3.062	189.894	3.062	3.062	196.292		178.335	3.062	187.369	3.062	3.062	182.852		219.816	3.062	208.532	3.062	3.062	214.174		115.673	3.062	110.907	3.062	3.062	113.29
															202.806	3.064	190.032	3.064	3.064	196.419		178.466	3.064	187.449	3.064	3.064	182.957		219.898	3.064	208.556	3.064	3.064	214.227		115.793	3.064	111.004	3.064	3.064	113.399
															202.87	3.066	190.109	3.066	3.066	196.49		178.551	3.066	187.603	3.066	3.066	183.077		219.935	3.066	208.679	3.066	3.066	214.307		115.835	3.066	111.016	3.066	3.066	113.426
															203.01	3.068	190.12	3.068	3.068	196.565		178.569	3.068	187.662	3.068	3.068	183.116		220.054	3.068	208.749	3.068	3.068	214.402		115.915	3.068	111.091	3.068	3.068	113.503
															203.111	3.07	190.242	3.07	3.07	196.676		178.657	3.07	187.704	3.07	3.07	183.18		220.15	3.07	208.753	3.07	3.07	214.451		116.056	3.07	111.2	3.07	3.07	113.628
															203.096	3.072	190.392	3.072	3.072	196.744		178.736	3.072	187.852	3.072	3.072	183.294		220.183	3.072	208.854	3.072	3.072	214.518		116.116	3.072	111.208	3.072	3.072	113.662
															203.156	3.074	190.437	3.074	3.074	196.797		178.733	3.074	187.96	3.074	3.074	183.347		220.306	3.074	208.968	3.074	3.074	214.637		116.164	3.074	111.226	3.074	3.074	113.695
															203.286	3.076	190.52	3.076	3.076	196.903		178.789	3.076	188.014	3.076	3.076	183.402		220.462	3.076	208.986	3.076	3.076	214.724		116.3	3.076	111.317	3.076	3.076	113.809
															203.304	3.078	190.684	3.078	3.078	196.994		178.899	3.078	188.179	3.078	3.078	183.539		220.517	3.078	209.056	3.078	3.078	214.787		116.377	3.078	111.326	3.078	3.078	113.852
															203.329	3.08	190.761	3.08	3.08	197.045		178.934	3.08	188.343	3.08	3.08	183.638		220.595	3.08	209.198	3.08	3.08	214.897		116.368	3.08	111.299	3.08	3.08	113.834
															203.484	3.082	190.799	3.082	3.082	197.141		179.005	3.082	188.361	3.082	3.082	183.683		220.747	3.082	209.259	3.082	3.082	215.003		116.444	3.082	111.387	3.082	3.082	113.916
															203.596	3.084	190.912	3.084	3.084	197.254		179.192	3.084	188.406	3.084	3.084	183.799		220.809	3.084	209.31	3.084	3.084	215.06		116.541	3.084	111.472	3.084	3.084	114.006
															203.647	3.086	190.972	3.086	3.086	197.309		179.328	3.086	188.531	3.086	3.086	183.929		220.824	3.086	209.44	3.086	3.086	215.132		116.544	3.086	111.487	3.086	3.086	114.016
															203.808	3.088	190.948	3.088	3.088	197.378		179.403	3.088	188.558	3.088	3.088	183.981		220.92	3.088	209.506	3.088	3.088	215.213		116.591	3.088	111.589	3.088	3.088	114.09
															203.978	3.09	191.004	3.09	3.09	197.491		179.56	3.09	188.554	3.09	3.09	184.057		220.985	3.09	209.514	3.09	3.09	215.249		116.707	3.09	111.729	3.09	3.09	114.218
															204.021	3.092	191.096	3.092	3.092	197.558		179.701	3.092	188.651	3.092	3.092	184.176		220.986	3.092	209.612	3.092	3.092	215.299		116.735	3.092	111.755	3.092	3.092	114.245
															204.099	3.094	191.111	3.094	3.094	197.605		179.737	3.094	188.724	3.094	3.094	184.231		221.085	3.094	209.706	3.094	3.094	215.395		116.743	3.094	111.794	3.094	3.094	114.268
															204.249	3.096	191.17	3.096	3.096	197.71		179.822	3.096	188.752	3.096	3.096	184.287		221.232	3.096	209.715	3.096	3.096	215.474		116.847	3.096	111.919	3.096	3.096	114.383
															204.305	3.098	191.299	3.098	3.098	197.802		179.942	3.098	188.887	3.098	3.098	184.414		221.298	3.098	209.803	3.098	3.098	215.55		116.895	3.098	111.955	3.098	3.098	114.425
															204.341	3.1	191.363	3.1	3.1	197.852		179.952	3.1	189.033	3.1	3.1	184.492		221.407	3.1	209.958	3.1	3.1	215.682		116.854	3.1	111.933	3.1	3.1	114.394
															204.476	3.102	191.425	3.102	3.102	197.951		179.972	3.102	189.067	3.102	3.102	184.519		221.6	3.102	210.023	3.102	3.102	215.812		116.904	3.102	112.014	3.102	3.102	114.459
															204.583	3.104	191.581	3.104	3.104	198.082		180.108	3.104	189.154	3.104	3.104	184.631		221.717	3.104	210.097	3.104	3.104	215.907		116.994	3.104	112.087	3.104	3.104	114.541
															204.65	3.106	191.682	3.106	3.106	198.166		180.185	3.106	189.318	3.106	3.106	184.752		221.791	3.106	210.261	3.106	3.106	216.026		117	3.106	112.087	3.106	3.106	114.544
															204.814	3.108	191.702	3.108	3.108	198.258		180.191	3.108	189.382	3.108	3.108	184.786		221.932	3.108	210.337	3.108	3.108	216.134		117.049	3.108	112.176	3.108	3.108	114.613
															204.968	3.11	191.817	3.11	3.11	198.392		180.286	3.11	189.431	3.11	3.11	184.859		222.015	3.11	210.334	3.11	3.11	216.175		117.183	3.11	112.311	3.11	3.11	114.747
															205.008	3.112	191.966	3.112	3.112	198.487		180.39	3.112	189.592	3.112	3.112	184.991		222.024	3.112	210.429	3.112	3.112	216.226		117.255	3.112	112.334	3.112	3.112	114.795
															205.092	3.114	192.023	3.114	3.114	198.558		180.406	3.114	189.711	3.114	3.114	185.058		222.124	3.114	210.519	3.114	3.114	216.322		117.315	3.114	112.359	3.114	3.114	114.837
															205.229	3.116	192.111	3.116	3.116	198.67		180.461	3.116	189.762	3.116	3.116	185.112		222.248	3.116	210.503	3.116	3.116	216.376		117.456	3.116	112.467	3.116	3.116	114.962
															205.261	3.118	192.263	3.118	3.118	198.762		180.554	3.118	189.918	3.118	3.118	185.236		222.272	3.118	210.555	3.118	3.118	216.414		117.545	3.118	112.499	3.118	3.118	115.022
															205.286	3.12	192.344	3.12	3.12	198.815		180.56	3.12	190.087	3.12	3.12	185.323		222.349	3.12	210.689	3.12	3.12	216.519		117.557	3.12	112.479	3.12	3.12	115.018
															205.406	3.122	192.423	3.122	3.122	198.914		180.586	3.122	190.133	3.122	3.122	185.359		222.518	3.122	210.739	3.122	3.122	216.629		117.637	3.122	112.551	3.122	3.122	115.094
															205.47	3.124	192.577	3.124	3.124	199.023		180.71	3.124	190.212	3.124	3.124	185.461		222.594	3.124	210.79	3.124	3.124	216.692		117.716	3.124	112.616	3.124	3.124	115.166
															205.485	3.126	192.647	3.126	3.126	199.066		180.786	3.126	190.352	3.126	3.126	185.569		222.624	3.126	210.938	3.126	3.126	216.781		117.698	3.126	112.627	3.126	3.126	115.162
															205.616	3.128	192.625	3.128	3.128	199.121		180.83	3.128	190.386	3.128	3.128	185.608		222.743	3.128	211.024	3.128	3.128	216.883		117.726	3.128	112.731	3.128	3.128	115.229
															205.751	3.13	192.701	3.13	3.13	199.226		180.977	3.13	190.392	3.13	3.13	185.685		222.818	3.13	211.042	3.13	3.13	216.93		117.822	3.13	112.872	3.13	3.13	115.347
															205.768	3.132	192.805	3.132	3.132	199.286		181.111	3.132	190.496	3.132	3.132	185.803		222.815	3.132	211.147	3.132	3.132	216.981		117.838	3.132	112.899	3.132	3.132	115.369
															205.846	3.134	192.804	3.134	3.134	199.325		181.156	3.134	190.56	3.134	3.134	185.858		222.901	3.134	211.244	3.134	3.134	217.073		117.857	3.134	112.937	3.134	3.134	115.397
															206.004	3.136	192.844	3.136	3.136	199.424		181.27	3.136	190.57	3.136	3.136	185.92		223.02	3.136	211.242	3.136	3.136	217.131		117.979	3.136	113.049	3.136	3.136	115.514
															206.067	3.138	192.974	3.138	3.138	199.521		181.42	3.138	190.688	3.138	3.138	186.054		223.048	3.138	211.315	3.138	3.138	217.182		118.04	3.138	113.07	3.138	3.138	115.555
															206.114	3.14	193.044	3.14	3.14	199.579		181.449	3.14	190.83	3.14	3.14	186.14		223.137	3.14	211.47	3.14	3.14	217.303		118.022	3.14	113.029	3.14	3.14	115.525
															206.261	3.142	193.107	3.142	3.142	199.684		181.477	3.142	190.879	3.142	3.142	186.178		223.333	3.142	211.539	3.142	3.142	217.436		118.093	3.142	113.064	3.142	3.142	115.579
															206.369	3.144	193.26	3.144	3.144	199.814		181.616	3.144	190.982	3.144	3.144	186.299		223.444	3.144	211.615	3.144	3.144	217.529		118.175	3.144	113.074	3.144	3.144	115.625
															206.429	3.146	193.36	3.146	3.146	199.894		181.708	3.146	191.149	3.146	3.146	186.428		223.508	3.146	211.789	3.146	3.146	217.649		118.145	3.146	113.021	3.146	3.146	115.583
															206.593	3.148	193.381	3.148	3.148	199.987		181.746	3.148	191.209	3.148	3.148	186.477		223.667	3.148	211.894	3.148	3.148	217.781		118.166	3.148	113.063	3.148	3.148	115.614
															206.76	3.15	193.489	3.15	3.15	200.124		181.87	3.15	191.251	3.15	3.15	186.561		223.798	3.15	211.927	3.15	3.15	217.863		118.284	3.15	113.146	3.15	3.15	115.715
															206.826	3.152	193.614	3.152	3.152	200.22		181.988	3.152	191.394	3.152	3.152	186.691		223.838	3.152	212.046	3.152	3.152	217.942		118.337	3.152	113.126	3.152	3.152	115.731
															206.947	3.154	193.651	3.154	3.154	200.299		182.017	3.154	191.488	3.154	3.154	186.753		223.937	3.154	212.145	3.154	3.154	218.041		118.381	3.154	113.136	3.154	3.154	115.759
															207.121	3.156	193.745	3.156	3.156	200.433		182.1	3.156	191.525	3.156	3.156	186.812		224.064	3.156	212.135	3.156	3.156	218.1		118.532	3.156	113.244	3.156	3.156	115.888
															207.188	3.158	193.914	3.158	3.158	200.551		182.215	3.158	191.679	3.158	3.158	186.947		224.111	3.158	212.201	3.158	3.158	218.156		118.641	3.158	113.277	3.158	3.158	115.959
															207.241	3.16	193.998	3.16	3.16	200.619		182.212	3.16	191.857	3.16	3.16	187.035		224.196	3.16	212.347	3.16	3.16	218.272		118.66	3.16	113.259	3.16	3.16	115.96
															207.371	3.162	194.082	3.162	3.162	200.727		182.202	3.162	191.927	3.162	3.162	187.064		224.358	3.162	212.386	3.162	3.162	218.372		118.754	3.162	113.336	3.162	3.162	116.045
															207.437	3.164	194.281	3.164	3.164	200.859		182.296	3.164	192.045	3.164	3.164	187.171		224.445	3.164	212.417	3.164	3.164	218.431		118.867	3.164	113.396	3.164	3.164	116.131
															207.452	3.166	194.424	3.166	3.166	200.938		182.355	3.166	192.237	3.166	3.166	187.296		224.502	3.166	212.563	3.166	3.166	218.532		118.874	3.166	113.383	3.166	3.166	116.128
															207.567	3.168	194.463	3.168	3.168	201.015		182.373	3.168	192.318	3.168	3.168	187.346		224.636	3.168	212.663	3.168	3.168	218.649		118.898	3.168	113.459	3.168	3.168	116.178
															207.679	3.17	194.575	3.17	3.17	201.127		182.493	3.17	192.356	3.17	3.17	187.424		224.72	3.17	212.691	3.17	3.17	218.706		118.986	3.17	113.588	3.17	3.17	116.287
															207.705	3.172	194.707	3.172	3.172	201.206		182.629	3.172	192.476	3.172	3.172	187.553		224.729	3.172	212.793	3.172	3.172	218.761		119.017	3.172	113.621	3.172	3.172	116.319
															207.816	3.174	194.738	3.174	3.174	201.277		182.699	3.174	192.54	3.174	3.174	187.619		224.82	3.174	212.883	3.174	3.174	218.851		119.059	3.174	113.679	3.174	3.174	116.369
															207.991	3.176	194.793	3.176	3.176	201.392		182.834	3.176	192.53	3.176	3.176	187.682		224.929	3.176	212.876	3.176	3.176	218.903		119.197	3.176	113.823	3.176	3.176	116.51
															208.048	3.178	194.903	3.178	3.178	201.476		183.01	3.178	192.616	3.178	3.178	187.813		224.931	3.178	212.935	3.178	3.178	218.933		119.271	3.178	113.889	3.178	3.178	116.58
															208.104	3.18	194.933	3.18	3.18	201.518		183.068	3.18	192.722	3.18	3.18	187.895		224.973	3.18	213.052	3.18	3.18	219.012		119.255	3.18	113.917	3.18	3.18	116.586
															208.274	3.182	194.955	3.182	3.182	201.615		183.113	3.182	192.736	3.182	3.182	187.925		225.116	3.182	213.077	3.182	3.182	219.097		119.331	3.182	114.035	3.182	3.182	116.683
															208.38	3.184	195.074	3.184	3.184	201.727		183.247	3.184	192.815	3.184	3.184	188.031		225.196	3.184	213.127	3.184	3.184	219.161		119.433	3.184	114.111	3.184	3.184	116.772
															208.407	3.186	195.151	3.186	3.186	201.779		183.325	3.186	192.972	3.186	3.186	188.149		225.243	3.186	213.288	3.186	3.186	219.266		119.412	3.186	114.09	3.186	3.186	116.751
															208.539	3.188	195.164	3.188	3.188	201.851		183.349	3.188	193.03	3.188	3.188	188.19		225.379	3.188	213.389	3.188	3.188	219.384		119.403	3.188	114.162	3.188	3.188	116.782
															208.689	3.19	195.265	3.19	3.19	201.977		183.466	3.19	193.064	3.19	3.19	188.265		225.502	3.19	213.442	3.19	3.19	219.472		119.474	3.19	114.289	3.19	3.19	116.881
															208.741	3.192	195.381	3.192	3.192	202.061		183.586	3.192	193.195	3.192	3.192	188.39		225.573	3.192	213.605	3.192	3.192	219.589		119.501	3.192	114.305	3.192	3.192	116.903
															208.848	3.194	195.411	3.194	3.194	202.13		183.619	3.194	193.279	3.194	3.194	188.449		225.713	3.194	213.75	3.194	3.194	219.731		119.538	3.194	114.327	3.194	3.194	116.932
															209.031	3.196	195.502	3.196	3.196	202.266		183.708	3.196	193.307	3.196	3.196	188.507		225.859	3.196	213.764	3.196	3.196	219.811		119.683	3.196	114.441	3.196	3.196	117.062
															209.125	3.198	195.665	3.198	3.198	202.395		183.843	3.198	193.445	3.198	3.198	188.644		225.902	3.198	213.83	3.198	3.198	219.866		119.794	3.198	114.494	3.198	3.198	117.144
															209.203	3.2	195.743	3.2	3.2	202.473		183.874	3.2	193.598	3.2	3.2	188.736		225.975	3.2	213.968	3.2	3.2	219.971		119.829	3.2	114.5	3.2	3.2	117.165
															209.358	3.202	195.814	3.202	3.202	202.586		183.897	3.202	193.646	3.202	3.202	188.771		226.124	3.202	214.007	3.202	3.202	220.065		119.94	3.202	114.583	3.202	3.202	117.262
															209.445	3.204	195.992	3.204	3.204	202.719		184.004	3.204	193.758	3.204	3.204	188.881		226.199	3.204	214.042	3.204	3.204	220.12		120.065	3.204	114.639	3.204	3.204	117.352
															209.473	3.206	196.118	3.206	3.206	202.795		184.056	3.206	193.952	3.206	3.206	189.004		226.241	3.206	214.175	3.206	3.206	220.208		120.084	3.206	114.621	3.206	3.206	117.353
															209.591	3.208	196.157	3.208	3.208	202.874		184.066	3.208	194.029	3.208	3.208	189.048		226.36	3.208	214.261	3.208	3.208	220.31		120.121	3.208	114.686	3.208	3.208	117.403
															209.695	3.21	196.287	3.21	3.21	202.991		184.175	3.21	194.071	3.21	3.21	189.123		226.445	3.21	214.309	3.21	3.21	220.377		120.206	3.21	114.789	3.21	3.21	117.498
															209.698	3.212	196.433	3.212	3.212	203.066		184.287	3.212	194.214	3.212	3.212	189.251		226.478	3.212	214.453	3.212	3.212	220.466		120.206	3.212	114.799	3.212	3.212	117.502
															209.777	3.214	196.46	3.214	3.214	203.118		184.316	3.214	194.31	3.214	3.214	189.313		226.592	3.214	214.566	3.214	3.214	220.579		120.201	3.214	114.849	3.214	3.214	117.525
															209.929	3.216	196.507	3.216	3.216	203.218		184.41	3.216	194.323	3.216	3.216	189.366		226.703	3.216	214.558	3.216	3.216	220.631		120.31	3.216	114.995	3.216	3.216	117.652
															209.978	3.218	196.628	3.218	3.218	203.303		184.561	3.218	194.419	3.218	3.218	189.49		226.7	3.218	214.613	3.218	3.218	220.657		120.377	3.218	115.061	3.218	3.218	117.719
															210.022	3.22	196.674	3.22	3.22	203.348		184.621	3.22	194.536	3.22	3.22	189.578		226.747	3.22	214.727	3.22	3.22	220.737		120.36	3.22	115.08	3.22	3.22	117.72
															210.168	3.222	196.702	3.222	3.222	203.435		184.678	3.222	194.551	3.222	3.222	189.615		226.888	3.222	214.73	3.222	3.222	220.809		120.425	3.222	115.191	3.222	3.222	117.808
															210.254	3.224	196.815	3.224	3.224	203.535		184.817	3.224	194.612	3.224	3.224	189.715		226.948	3.224	214.741	3.224	3.224	220.845		120.516	3.224	115.27	3.224	3.224	117.893
															210.283	3.226	196.888	3.226	3.226	203.586		184.895	3.226	194.75	3.226	3.226	189.822		226.985	3.226	214.863	3.226	3.226	220.924		120.504	3.226	115.253	3.226	3.226	117.878
															210.415	3.228	196.913	3.228	3.228	203.664		184.926	3.228	194.806	3.228	3.228	189.866		227.128	3.228	214.929	3.228	3.228	221.028		120.52	3.228	115.302	3.228	3.228	117.911
															210.541	3.23	197.04	3.23	3.23	203.79		185.049	3.23	194.848	3.23	3.23	189.949		227.244	3.23	214.95	3.23	3.23	221.097		120.6	3.23	115.38	3.23	3.23	117.99
															210.557	3.232	197.177	3.232	3.232	203.867		185.164	3.232	194.981	3.232	3.232	190.073		227.297	3.232	215.097	3.232	3.232	221.197		120.603	3.232	115.357	3.232	3.232	117.98
															210.646	3.234	197.202	3.234	3.234	203.924		185.201	3.234	195.064	3.234	3.234	190.133		227.438	3.234	215.247	3.234	3.234	221.343		120.603	3.234	115.365	3.234	3.234	117.984
															210.819	3.236	197.272	3.236	3.236	204.046		185.31	3.236	195.092	3.236	3.236	190.201		227.594	3.236	215.278	3.236	3.236	221.436		120.717	3.236	115.473	3.236	3.236	118.095
															210.891	3.238	197.419	3.238	3.238	204.155		185.463	3.238	195.221	3.238	3.238	190.342		227.634	3.238	215.363	3.238	3.238	221.498		120.8	3.238	115.514	3.238	3.238	118.157
															210.951	3.24	197.478	3.24	3.24	204.214		185.506	3.24	195.356	3.24	3.24	190.431		227.708	3.24	215.52	3.24	3.24	221.614		120.815	3.24	115.513	3.24	3.24	118.164
															211.114	3.242	197.522	3.242	3.242	204.318		185.546	3.242	195.385	3.242	3.242	190.466		227.864	3.242	215.577	3.242	3.242	221.72		120.921	3.242	115.6	3.242	3.242	118.26
															211.231	3.244	197.67	3.244	3.244	204.45		185.677	3.244	195.476	3.244	3.244	190.576		227.936	3.244	215.614	3.244	3.244	221.775		121.051	3.244	115.669	3.244	3.244	118.36
															211.287	3.246	197.779	3.246	3.246	204.533		185.745	3.246	195.65	3.246	3.246	190.697		227.982	3.246	215.744	3.246	3.246	221.863		121.09	3.246	115.671	3.246	3.246	118.38
															211.43	3.248	197.826	3.248	3.248	204.628		185.749	3.248	195.733	3.248	3.248	190.741		228.134	3.248	215.828	3.248	3.248	221.981		121.162	3.248	115.744	3.248	3.248	118.453
															211.562	3.25	197.975	3.25	3.25	204.768		185.832	3.25	195.807	3.25	3.25	190.82		228.26	3.25	215.861	3.25	3.25	222.061		121.284	3.25	115.828	3.25	3.25	118.556
															211.586	3.252	198.143	3.252	3.252	204.864		185.916	3.252	195.978	3.252	3.252	190.947		228.31	3.252	215.988	3.252	3.252	222.149		121.309	3.252	115.799	3.252	3.252	118.554
															211.675	3.254	198.202	3.254	3.254	204.939		185.938	3.254	196.085	3.254	3.254	191.012		228.436	3.254	216.109	3.254	3.254	222.272		121.325	3.254	115.808	3.254	3.254	118.567
															211.833	3.256	198.298	3.256	3.256	205.065		186.031	3.256	196.117	3.256	3.256	191.074		228.576	3.256	216.131	3.256	3.256	222.353		121.45	3.256	115.916	3.256	3.256	118.683
															211.889	3.258	198.453	3.258	3.258	205.171		186.16	3.258	196.243	3.258	3.258	191.202		228.602	3.258	216.211	3.258	3.258	222.406		121.527	3.258	115.942	3.258	3.258	118.735
															211.935	3.26	198.51	3.26	3.26	205.223		186.193	3.26	196.367	3.26	3.26	191.28		228.645	3.26	216.342	3.26	3.26	222.494		121.52	3.26	115.93	3.26	3.26	118.725
															212.074	3.262	198.55	3.262	3.262	205.312		186.252	3.262	196.359	3.262	3.262	191.305		228.752	3.262	216.369	3.262	3.262	222.56		121.606	3.262	116.03	3.262	3.262	118.818
															212.156	3.264	198.689	3.264	3.264	205.423		186.412	3.264	196.396	3.264	3.264	191.404		228.779	3.264	216.403	3.264	3.264	222.591		121.72	3.264	116.114	3.264	3.264	118.917
															212.185	3.266	198.776	3.266	3.266	205.481		186.5	3.266	196.521	3.266	3.266	191.51		228.796	3.266	216.539	3.266	3.266	222.668		121.726	3.266	116.112	3.266	3.266	118.919
															212.306	3.268	198.776	3.268	3.268	205.541		186.53	3.268	196.561	3.268	3.268	191.545		228.917	3.268	216.612	3.268	3.268	222.765		121.752	3.268	116.182	3.268	3.268	118.967
															212.414	3.27	198.869	3.27	3.27	205.641		186.661	3.27	196.586	3.27	3.27	191.623		229.004	3.27	216.626	3.27	3.27	222.815		121.846	3.27	116.288	3.27	3.27	119.067
															212.42	3.272	199	3.272	3.272	205.71		186.793	3.272	196.717	3.272	3.272	191.755		229.034	3.272	216.75	3.272	3.272	222.892		121.854	3.272	116.281	3.272	3.272	119.068
															212.5	3.274	199.038	3.274	3.274	205.769		186.838	3.274	196.809	3.274	3.274	191.824		229.178	3.274	216.882	3.274	3.274	223.03		121.835	3.274	116.279	3.274	3.274	119.057
															212.658	3.276	199.099	3.276	3.276	205.878		186.947	3.276	196.843	3.276	3.276	191.895		229.356	3.276	216.904	3.276	3.276	223.13		121.911	3.276	116.368	3.276	3.276	119.14
															212.727	3.278	199.209	3.278	3.278	205.968		187.109	3.278	196.979	3.278	3.278	192.044		229.416	3.278	216.98	3.278	3.278	223.198		121.962	3.278	116.401	3.278	3.278	119.181
															212.807	3.28	199.246	3.28	3.28	206.027		187.168	3.28	197.114	3.28	3.28	192.141		229.501	3.28	217.116	3.28	3.28	223.309		121.956	3.28	116.402	3.28	3.28	119.179
															212.995	3.282	199.294	3.282	3.282	206.145		187.223	3.282	197.123	3.282	3.282	192.173		229.675	3.282	217.158	3.282	3.282	223.417		122.044	3.282	116.498	3.282	3.282	119.271
															213.123	3.284	199.439	3.284	3.284	206.281		187.365	3.284	197.191	3.284	3.284	192.278		229.766	3.284	217.198	3.284	3.284	223.482		122.164	3.284	116.574	3.284	3.284	119.369
															213.182	3.286	199.525	3.286	3.286	206.354		187.44	3.286	197.356	3.286	3.286	192.398		229.804	3.286	217.329	3.286	3.286	223.566		122.196	3.286	116.582	3.286	3.286	119.389
															213.339	3.288	199.558	3.288	3.288	206.449		187.445	3.288	197.427	3.288	3.288	192.436		229.926	3.288	217.395	3.288	3.288	223.66		122.267	3.288	116.675	3.288	3.288	119.471
															213.496	3.29	199.715	3.29	3.29	206.605		187.523	3.29	197.485	3.29	3.29	192.504		230.031	3.29	217.415	3.29	3.29	223.723		122.411	3.29	116.803	3.29	3.29	119.607
															213.528	3.292	199.9	3.292	3.292	206.714		187.6	3.292	197.661	3.292	3.292	192.63		230.077	3.292	217.548	3.292	3.292	223.813		122.472	3.292	116.807	3.292	3.292	119.639
															213.592	3.294	199.983	3.294	3.294	206.788		187.601	3.294	197.792	3.294	3.294	192.697		230.198	3.294	217.684	3.294	3.294	223.941		122.505	3.294	116.823	3.294	3.294	119.664
															213.726	3.296	200.108	3.296	3.296	206.917		187.668	3.296	197.847	3.296	3.296	192.757		230.339	3.296	217.72	3.296	3.296	224.03		122.618	3.296	116.947	3.296	3.296	119.783
															213.792	3.298	200.285	3.298	3.298	207.039		187.788	3.298	197.994	3.298	3.298	192.891		230.393	3.298	217.825	3.298	3.298	224.109		122.684	3.298	117.011	3.298	3.298	119.847
															213.854	3.3	200.348	3.3	3.3	207.101		187.823	3.3	198.141	3.3	3.3	192.982		230.484	3.3	217.992	3.3	3.3	224.238		122.686	3.3	117.023	3.3	3.3	119.855
															213.997	3.302	200.388	3.302	3.302	207.193		187.866	3.302	198.158	3.302	3.302	193.012		230.634	3.302	218.046	3.302	3.302	224.34		122.78	3.302	117.126	3.302	3.302	119.953
															214.095	3.304	200.524	3.304	3.304	207.309		188.004	3.304	198.212	3.304	3.304	193.108		230.675	3.304	218.087	3.304	3.304	224.381		122.888	3.304	117.225	3.304	3.304	120.056
															214.148	3.306	200.59	3.306	3.306	207.369		188.086	3.306	198.344	3.306	3.306	193.215		230.675	3.306	218.206	3.306	3.306	224.44		122.888	3.306	117.258	3.306	3.306	120.073
															214.285	3.308	200.564	3.308	3.308	207.424		188.117	3.308	198.381	3.308	3.308	193.249		230.773	3.308	218.246	3.308	3.308	224.509		122.929	3.308	117.36	3.308	3.308	120.145
															214.4	3.31	200.64	3.31	3.31	207.52		188.23	3.31	198.406	3.31	3.31	193.318		230.844	3.31	218.236	3.31	3.31	224.54		123.039	3.31	117.48	3.31	3.31	120.26
															214.403	3.312	200.762	3.312	3.312	207.582		188.336	3.312	198.545	3.312	3.312	193.441		230.85	3.312	218.341	3.312	3.312	224.596		123.049	3.312	117.471	3.312	3.312	120.26
															214.464	3.314	200.792	3.314	3.314	207.628		188.366	3.314	198.641	3.314	3.314	193.503		230.956	3.314	218.437	3.314	3.314	224.697		123.034	3.314	117.464	3.314	3.314	120.249
															214.594	3.316	200.864	3.316	3.316	207.729		188.471	3.316	198.664	3.316	3.316	193.568		231.101	3.316	218.435	3.316	3.316	224.768		123.12	3.316	117.546	3.316	3.316	120.333
															214.641	3.318	201.015	3.318	3.318	207.828		188.627	3.318	198.789	3.318	3.318	193.708		231.156	3.318	218.528	3.318	3.318	224.842		123.161	3.318	117.557	3.318	3.318	120.359
															214.702	3.32	201.084	3.32	3.32	207.893		188.675	3.32	198.928	3.32	3.32	193.802		231.255	3.32	218.705	3.32	3.32	224.98		123.118	3.32	117.525	3.32	3.32	120.322
															214.869	3.322	201.129	3.322	3.322	207.999		188.727	3.322	198.946	3.322	3.322	193.836		231.436	3.322	218.769	3.322	3.322	225.103		123.174	3.322	117.602	3.322	3.322	120.388
															214.99	3.324	201.261	3.324	3.324	208.126		188.889	3.324	198.999	3.324	3.324	193.944		231.518	3.324	218.82	3.324	3.324	225.169		123.276	3.324	117.686	3.324	3.324	120.481
															215.058	3.326	201.34	3.326	3.326	208.199		189.002	3.326	199.121	3.326	3.326	194.062		231.543	3.326	218.974	3.326	3.326	225.259		123.287	3.326	117.711	3.326	3.326	120.499
															215.213	3.328	201.345	3.328	3.328	208.279		189.047	3.328	199.153	3.328	3.328	194.1		231.655	3.328	219.067	3.328	3.328	225.361		123.331	3.328	117.816	3.328	3.328	120.574
															215.347	3.33	201.445	3.33	3.33	208.396		189.164	3.33	199.186	3.33	3.33	194.175		231.745	3.33	219.087	3.33	3.33	225.416		123.45	3.33	117.957	3.33	3.33	120.703
															215.368	3.332	201.573	3.332	3.332	208.47		189.269	3.332	199.339	3.332	3.332	194.304		231.771	3.332	219.188	3.332	3.332	225.48		123.502	3.332	117.985	3.332	3.332	120.744
															215.442	3.334	201.613	3.334	3.334	208.528		189.284	3.334	199.448	3.334	3.334	194.366		231.882	3.334	219.284	3.334	3.334	225.583		123.555	3.334	118.023	3.334	3.334	120.789
															215.571	3.336	201.713	3.336	3.336	208.642		189.354	3.336	199.501	3.336	3.336	194.428		232.026	3.336	219.288	3.336	3.336	225.657		123.703	3.336	118.138	3.336	3.336	120.921
															215.598	3.338	201.895	3.338	3.338	208.746		189.472	3.338	199.673	3.338	3.338	194.573		232.089	3.338	219.367	3.338	3.338	225.728		123.786	3.338	118.178	3.338	3.338	120.982
															215.627	3.34	201.982	3.34	3.34	208.805		189.491	3.34	199.853	3.34	3.34	194.672		232.197	3.34	219.517	3.34	3.34	225.857		123.781	3.34	118.181	3.34	3.34	120.981
															215.766	3.342	202.041	3.342	3.342	208.904		189.512	3.342	199.905	3.342	3.342	194.708		232.378	3.342	219.568	3.342	3.342	225.973		123.873	3.342	118.287	3.342	3.342	121.08
															215.86	3.344	202.196	3.344	3.344	209.028		189.637	3.344	199.995	3.344	3.344	194.816		232.459	3.344	219.614	3.344	3.344	226.036		123.987	3.344	118.378	3.344	3.344	121.183
															215.903	3.346	202.299	3.346	3.346	209.101		189.722	3.346	200.154	3.346	3.346	194.938		232.491	3.346	219.749	3.346	3.346	226.12		123.992	3.346	118.389	3.346	3.346	121.191
															216.046	3.348	202.314	3.348	3.348	209.18		189.757	3.348	200.2	3.348	3.348	194.978		232.599	3.348	219.819	3.348	3.348	226.209		124.04	3.348	118.48	3.348	3.348	121.26
															216.187	3.35	202.41	3.35	3.35	209.299		189.865	3.35	200.213	3.35	3.35	195.039		232.656	3.35	219.83	3.35	3.35	226.243		124.168	3.35	118.609	3.35	3.35	121.389
															216.229	3.352	202.533	3.352	3.352	209.381		189.96	3.352	200.327	3.352	3.352	195.143		232.637	3.352	219.94	3.352	3.352	226.288		124.209	3.352	118.622	3.352	3.352	121.415
															216.325	3.354	202.571	3.354	3.354	209.448		189.979	3.354	200.403	3.354	3.354	195.191		232.714	3.354	220.047	3.354	3.354	226.38		124.234	3.354	118.629	3.354	3.354	121.432
															216.468	3.356	202.651	3.356	3.356	209.56		190.055	3.356	200.434	3.356	3.356	195.245		232.83	3.356	220.058	3.356	3.356	226.444		124.362	3.356	118.706	3.356	3.356	121.534
															216.511	3.358	202.793	3.358	3.358	209.652		190.166	3.358	200.574	3.358	3.358	195.37		232.848	3.358	220.145	3.358	3.358	226.496		124.427	3.358	118.705	3.358	3.358	121.566
															216.557	3.36	202.841	3.36	3.36	209.699		190.189	3.36	200.717	3.36	3.36	195.453		232.905	3.36	220.313	3.36	3.36	226.609		124.39	3.36	118.657	3.36	3.36	121.523
															216.697	3.362	202.871	3.362	3.362	209.784		190.245	3.362	200.75	3.362	3.362	195.497		233.065	3.362	220.386	3.362	3.362	226.726		124.439	3.362	118.698	3.362	3.362	121.568
															216.773	3.364	202.996	3.364	3.364	209.884		190.397	3.364	200.85	3.364	3.364	195.623		233.154	3.364	220.452	3.364	3.364	226.803		124.527	3.364	118.726	3.364	3.364	121.626
															216.804	3.366	203.066	3.366	3.366	209.935		190.484	3.366	201.016	3.366	3.366	195.75		233.198	3.366	220.605	3.366	3.366	226.901		124.521	3.366	118.687	3.366	3.366	121.604
															216.951	3.368	203.055	3.368	3.368	210.003		190.538	3.368	201.055	3.368	3.368	195.796		233.319	3.368	220.698	3.368	3.368	227.009		124.55	3.368	118.737	3.368	3.368	121.644
															217.091	3.37	203.14	3.37	3.37	210.116		190.7	3.37	201.066	3.37	3.37	195.883		233.417	3.37	220.73	3.37	3.37	227.073		124.656	3.37	118.837	3.37	3.37	121.747
															217.123	3.372	203.268	3.372	3.372	210.196		190.842	3.372	201.193	3.372	3.372	196.017		233.462	3.372	220.845	3.372	3.372	227.154		124.701	3.372	118.841	3.372	3.372	121.771
															217.221	3.374	203.316	3.374	3.374	210.268		190.867	3.374	201.282	3.374	3.374	196.074		233.594	3.374	220.949	3.374	3.374	227.271		124.746	3.374	118.864	3.374	3.374	121.805
															217.382	3.376	203.41	3.376	3.376	210.396		190.936	3.376	201.318	3.376	3.376	196.127		233.747	3.376	220.953	3.376	3.376	227.35		124.886	3.376	118.969	3.376	3.376	121.927
															217.431	3.378	203.581	3.378	3.378	210.506		191.05	3.378	201.473	3.378	3.378	196.261		233.803	3.378	221.026	3.378	3.378	227.414		124.966	3.378	118.996	3.378	3.378	121.981
															217.47	3.38	203.687	3.38	3.38	210.579		191.059	3.38	201.645	3.38	3.38	196.352		233.903	3.38	221.167	3.38	3.38	227.535		124.96	3.38	118.978	3.38	3.38	121.969
															217.612	3.382	203.791	3.382	3.382	210.702		191.07	3.382	201.697	3.382	3.382	196.384		234.086	3.382	221.219	3.382	3.382	227.652		125.033	3.382	119.06	3.382	3.382	122.047
															217.707	3.384	203.969	3.384	3.384	210.838		191.181	3.384	201.802	3.384	3.384	196.492		234.18	3.384	221.281	3.384	3.384	227.731		125.119	3.384	119.133	3.384	3.384	122.126
															217.747	3.386	204.069	3.386	3.386	210.908		191.246	3.386	201.989	3.386	3.386	196.617		234.227	3.386	221.433	3.386	3.386	227.83		125.104	3.386	119.135	3.386	3.386	122.119
															217.883	3.388	204.091	3.388	3.388	210.987		191.268	3.388	202.054	3.388	3.388	196.661		234.345	3.388	221.509	3.388	3.388	227.927		125.135	3.388	119.229	3.388	3.388	122.182
															218.02	3.39	204.203	3.39	3.39	211.112		191.387	3.39	202.07	3.39	3.39	196.728		234.421	3.39	221.53	3.39	3.39	227.976		125.251	3.39	119.373	3.39	3.39	122.312
															218.06	3.392	204.315	3.392	3.392	211.187		191.505	3.392	202.186	3.392	3.392	196.845		234.43	3.392	221.651	3.392	3.392	228.04		125.291	3.392	119.411	3.392	3.392	122.351
															218.16	3.394	204.311	3.394	3.394	211.235		191.538	3.394	202.273	3.394	3.394	196.906		234.521	3.394	221.744	3.394	3.394	228.133		125.32	3.394	119.46	3.394	3.394	122.39
															218.326	3.396	204.362	3.396	3.396	211.344		191.627	3.396	202.304	3.396	3.396	196.965		234.633	3.396	221.712	3.396	3.396	228.172		125.458	3.396	119.599	3.396	3.396	122.528
															218.392	3.398	204.505	3.398	3.398	211.449		191.753	3.398	202.434	3.398	3.398	197.094		234.648	3.398	221.76	3.398	3.398	228.204		125.555	3.398	119.658	3.398	3.398	122.607
															218.445	3.4	204.564	3.4	3.4	211.504		191.781	3.4	202.582	3.4	3.4	197.182		234.72	3.4	221.903	3.4	3.4	228.312		125.558	3.4	119.642	3.4	3.4	122.6
															218.584	3.402	204.607	3.402	3.402	211.595		191.824	3.402	202.624	3.402	3.402	197.224		234.894	3.402	221.953	3.402	3.402	228.423		125.62	3.402	119.695	3.402	3.402	122.658
															218.677	3.404	204.75	3.404	3.404	211.713		191.971	3.404	202.712	3.404	3.404	197.341		234.983	3.404	221.997	3.404	3.404	228.49		125.699	3.404	119.738	3.404	3.404	122.718
															218.737	3.406	204.841	3.406	3.406	211.789		192.063	3.406	202.864	3.406	3.406	197.463		235.033	3.406	222.148	3.406	3.406	228.59		125.694	3.406	119.712	3.406	3.406	122.703
															218.904	3.408	204.853	3.408	3.408	211.878		192.11	3.408	202.9	3.408	3.408	197.505		235.18	3.408	222.258	3.408	3.408	228.719		125.733	3.408	119.753	3.408	3.408	122.743
															219.06	3.41	204.957	3.41	3.41	212.009		192.255	3.41	202.906	3.41	3.41	197.58		235.292	3.41	222.316	3.41	3.41	228.804		125.833	3.41	119.828	3.41	3.41	122.831
															219.113	3.412	205.082	3.412	3.412	212.098		192.39	3.412	203.007	3.412	3.412	197.699		235.303	3.412	222.457	3.412	3.412	228.88		125.852	3.412	119.824	3.412	3.412	122.838
															219.243	3.414	205.105	3.414	3.414	212.174		192.432	3.414	203.06	3.414	3.414	197.746		235.38	3.414	222.574	3.414	3.414	228.977		125.883	3.414	119.865	3.414	3.414	122.874
															219.437	3.416	205.173	3.416	3.416	212.305		192.535	3.416	203.064	3.416	3.416	197.799		235.498	3.416	222.586	3.416	3.416	229.042		126.029	3.416	119.998	3.416	3.416	123.014
															219.505	3.418	205.322	3.418	3.418	212.414		192.672	3.418	203.197	3.418	3.418	197.935		235.525	3.418	222.669	3.418	3.418	229.097		126.117	3.418	120.042	3.418	3.418	123.079
															219.542	3.42	205.393	3.42	3.42	212.468		192.686	3.42	203.355	3.42	3.42	198.02		235.576	3.42	222.814	3.42	3.42	229.195		126.113	3.42	120.034	3.42	3.42	123.073
															219.673	3.422	205.462	3.422	3.422	212.567		192.699	3.422	203.392	3.422	3.422	198.045		235.717	3.422	222.855	3.422	3.422	229.286		126.193	3.422	120.136	3.422	3.422	123.165
															219.756	3.424	205.631	3.424	3.424	212.693		192.817	3.424	203.481	3.424	3.424	198.149		235.814	3.424	222.905	3.424	3.424	229.36		126.293	3.424	120.228	3.424	3.424	123.26
															219.778	3.426	205.741	3.426	3.426	212.759		192.878	3.426	203.664	3.426	3.426	198.271		235.896	3.426	223.06	3.426	3.426	229.478		126.287	3.426	120.234	3.426	3.426	123.26
															219.892	3.428	205.77	3.428	3.428	212.831		192.876	3.428	203.752	3.428	3.428	198.314		236.053	3.428	223.142	3.428	3.428	229.598		126.314	3.428	120.325	3.428	3.428	123.319
															220.01	3.43	205.896	3.43	3.43	212.953		192.975	3.43	203.8	3.43	3.43	198.388		236.162	3.43	223.154	3.43	3.43	229.658		126.414	3.43	120.478	3.43	3.43	123.446
															220.032	3.432	206.038	3.432	3.432	213.035		193.097	3.432	203.929	3.432	3.432	198.513		236.204	3.432	223.262	3.432	3.432	229.733		126.432	3.432	120.536	3.432	3.432	123.484
															220.114	3.434	206.059	3.434	3.434	213.087		193.145	3.434	204.006	3.434	3.434	198.576		236.329	3.434	223.36	3.434	3.434	229.844		126.445	3.434	120.599	3.434	3.434	123.522
															220.267	3.436	206.114	3.436	3.436	213.19		193.244	3.436	204.024	3.436	3.436	198.634		236.46	3.436	223.343	3.436	3.436	229.902		126.57	3.436	120.744	3.436	3.436	123.657
															220.328	3.438	206.25	3.438	3.438	213.289		193.377	3.438	204.147	3.438	3.438	198.762		236.478	3.438	223.382	3.438	3.438	229.93		126.651	3.438	120.815	3.438	3.438	123.733
															220.38	3.44	206.308	3.44	3.44	213.344		193.405	3.44	204.285	3.44	3.44	198.845		236.539	3.44	223.487	3.44	3.44	230.013		126.65	3.44	120.826	3.44	3.44	123.738
															220.521	3.442	206.359	3.442	3.442	213.44		193.434	3.442	204.314	3.442	3.442	198.874		236.685	3.442	223.511	3.442	3.442	230.098		126.732	3.442	120.906	3.442	3.442	123.819
															220.61	3.444	206.522	3.444	3.444	213.566		193.557	3.444	204.397	3.444	3.444	198.977		236.748	3.444	223.551	3.444	3.444	230.149		126.826	3.444	120.954	3.444	3.444	123.89
															220.651	3.446	206.641	3.446	3.446	213.646		193.621	3.446	204.561	3.446	3.446	199.091		236.789	3.446	223.701	3.446	3.446	230.245		126.801	3.446	120.926	3.446	3.446	123.864
															220.792	3.448	206.66	3.448	3.448	213.726		193.64	3.448	204.632	3.448	3.448	199.136		236.938	3.448	223.804	3.448	3.448	230.371		126.804	3.448	120.978	3.448	3.448	123.891
															220.932	3.45	206.756	3.45	3.45	213.844		193.769	3.45	204.683	3.45	3.45	199.226		237.051	3.45	223.861	3.45	3.45	230.456		126.887	3.45	121.063	3.45	3.45	123.975
															220.976	3.452	206.881	3.452	3.452	213.928		193.908	3.452	204.821	3.452	3.452	199.365		237.08	3.452	224.014	3.452	3.452	230.547		126.898	3.452	121.041	3.452	3.452	123.969
															221.088	3.454	206.904	3.454	3.454	213.996		193.972	3.454	204.901	3.454	3.454	199.436		237.189	3.454	224.154	3.454	3.454	230.672		126.904	3.454	121.043	3.454	3.454	123.973
															221.269	3.456	206.95	3.456	3.456	214.109		194.096	3.456	204.92	3.456	3.456	199.508		237.323	3.456	224.188	3.456	3.456	230.756		127.023	3.456	121.147	3.456	3.456	124.085
															221.348	3.458	207.061	3.458	3.458	214.205		194.252	3.458	205.047	3.458	3.458	199.65		237.348	3.458	224.271	3.458	3.458	230.809		127.117	3.458	121.181	3.458	3.458	124.149
															221.412	3.46	207.113	3.46	3.46	214.263		194.291	3.46	205.187	3.46	3.46	199.739		237.406	3.46	224.404	3.46	3.46	230.905		127.155	3.46	121.167	3.46	3.46	124.161
															221.556	3.462	207.185	3.462	3.462	214.371		194.324	3.462	205.231	3.462	3.462	199.777		237.559	3.462	224.444	3.462	3.462	231.002		127.28	3.462	121.245	3.462	3.462	124.262
															221.63	3.464	207.367	3.464	3.464	214.499		194.439	3.464	205.354	3.464	3.464	199.897		237.646	3.464	224.496	3.464	3.464	231.071		127.407	3.464	121.308	3.464	3.464	124.357
															221.638	3.466	207.491	3.466	3.466	214.564		194.477	3.466	205.556	3.466	3.466	200.016		237.7	3.466	224.647	3.466	3.466	231.174		127.42	3.466	121.295	3.466	3.466	124.357
															221.745	3.468	207.535	3.468	3.468	214.64		194.452	3.468	205.645	3.468	3.468	200.049		237.844	3.468	224.739	3.468	3.468	231.292		127.464	3.468	121.362	3.468	3.468	124.413
															221.853	3.47	207.687	3.47	3.47	214.77		194.533	3.47	205.721	3.47	3.47	200.127		237.966	3.47	224.781	3.47	3.47	231.373		127.567	3.47	121.469	3.47	3.47	124.518
															221.855	3.472	207.863	3.472	3.472	214.859		194.629	3.472	205.913	3.472	3.472	200.271		238.028	3.472	224.921	3.472	3.472	231.475		127.573	3.472	121.468	3.472	3.472	124.521
															221.926	3.474	207.917	3.474	3.474	214.922		194.647	3.474	206.037	3.474	3.474	200.342		238.16	3.474	225.05	3.474	3.474	231.605		127.569	3.474	121.487	3.474	3.474	124.528
															222.088	3.476	207.989	3.476	3.476	215.038		194.735	3.476	206.062	3.476	3.476	200.398		238.285	3.476	225.07	3.476	3.476	231.677		127.677	3.476	121.604	3.476	3.476	124.64
															222.169	3.478	208.123	3.478	3.478	215.146		194.882	3.478	206.175	3.478	3.478	200.528		238.308	3.478	225.143	3.478	3.478	231.725		127.741	3.478	121.656	3.478	3.478	124.699
															222.237	3.48	208.169	3.48	3.48	215.203		194.926	3.48	206.305	3.48	3.48	200.616		238.386	3.48	225.269	3.48	3.48	231.828		127.736	3.48	121.663	3.48	3.48	124.7
															222.39	3.482	208.195	3.482	3.482	215.292		194.954	3.482	206.325	3.482	3.482	200.64		238.541	3.482	225.287	3.482	3.482	231.914		127.832	3.482	121.755	3.482	3.482	124.794
															222.495	3.484	208.321	3.484	3.484	215.408		195.063	3.484	206.393	3.484	3.484	200.728		238.596	3.484	225.3	3.484	3.484	231.948		127.952	3.484	121.821	3.484	3.484	124.887
															222.54	3.486	208.404	3.486	3.486	215.472		195.122	3.486	206.542	3.486	3.486	200.832		238.626	3.486	225.416	3.486	3.486	232.021		127.957	3.486	121.805	3.486	3.486	124.881
															222.658	3.488	208.42	3.488	3.488	215.539		195.135	3.488	206.598	3.488	3.488	200.867		238.768	3.488	225.489	3.488	3.488	232.129		127.983	3.488	121.864	3.488	3.488	124.923
															222.767	3.49	208.537	3.49	3.49	215.652		195.234	3.49	206.641	3.49	3.49	200.937		238.879	3.49	225.518	3.49	3.49	232.199		128.078	3.49	121.957	3.49	3.49	125.018
															222.793	3.492	208.678	3.492	3.492	215.736		195.333	3.492	206.79	3.492	3.492	201.061		238.925	3.492	225.65	3.492	3.492	232.287		128.097	3.492	121.936	3.492	3.492	125.016
															222.885	3.494	208.717	3.494	3.494	215.801		195.375	3.494	206.886	3.494	3.494	201.13		239.066	3.494	225.781	3.494	3.494	232.424		128.104	3.494	121.935	3.494	3.494	125.02
															223.041	3.496	208.798	3.496	3.496	215.92		195.514	3.496	206.903	3.496	3.496	201.208		239.227	3.496	225.82	3.496	3.496	232.524		128.212	3.496	122.041	3.496	3.496	125.126
															223.122	3.498	208.95	3.498	3.498	216.036		195.708	3.498	207.011	3.498	3.498	201.36		239.274	3.498	225.927	3.498	3.498	232.601		128.284	3.498	122.08	3.498	3.498	125.182
															223.217	3.5	209.012	3.5	3.5	216.115		195.782	3.5	207.13	3.5	3.5	201.456		239.355	3.5	226.09	3.5	3.5	232.723		128.292	3.5	122.068	3.5	3.5	125.18
															223.398	3.502	209.061	3.502	3.502	216.229		195.846	3.502	207.143	3.502	3.502	201.494		239.514	3.502	226.136	3.502	3.502	232.825		128.387	3.502	122.164	3.502	3.502	125.275
															223.512	3.504	209.216	3.504	3.504	216.364		196.001	3.504	207.218	3.504	3.504	201.61		239.578	3.504	226.167	3.504	3.504	232.873		128.501	3.504	122.256	3.504	3.504	125.379
															223.57	3.506	209.331	3.506	3.506	216.451		196.084	3.506	207.382	3.506	3.506	201.733		239.609	3.506	226.3	3.506	3.506	232.954		128.517	3.506	122.258	3.506	3.506	125.387
															223.712	3.508	209.376	3.508	3.508	216.544		196.087	3.508	207.45	3.508	3.508	201.768		239.749	3.508	226.388	3.508	3.508	233.068		128.563	3.508	122.325	3.508	3.508	125.444
															223.828	3.51	209.509	3.51	3.51	216.669		196.167	3.51	207.503	3.51	3.51	201.835		239.87	3.51	226.424	3.51	3.51	233.147		128.658	3.51	122.438	3.51	3.51	125.548
															223.838	3.512	209.656	3.512	3.512	216.747		196.245	3.512	207.67	3.512	3.512	201.958		239.924	3.512	226.555	3.512	3.512	233.239		128.667	3.512	122.451	3.512	3.512	125.559
															223.925	3.514	209.708	3.514	3.514	216.817		196.238	3.514	207.792	3.514	3.514	202.015		240.06	3.514	226.676	3.514	3.514	233.368		128.684	3.514	122.475	3.514	3.514	125.58
															224.083	3.516	209.807	3.516	3.516	216.945		196.294	3.516	207.836	3.516	3.516	202.065		240.223	3.516	226.693	3.516	3.516	233.458		128.812	3.516	122.595	3.516	3.516	125.703
															224.133	3.518	209.958	3.518	3.518	217.045		196.408	3.518	207.971	3.518	3.518	202.19		240.278	3.518	226.769	3.518	3.518	233.523		128.881	3.518	122.661	3.518	3.518	125.771
															224.181	3.52	209.998	3.52	3.52	217.09		196.431	3.52	208.116	3.52	3.52	202.274		240.348	3.52	226.899	3.52	3.52	233.624		128.865	3.52	122.697	3.52	3.52	125.781
															224.343	3.522	210.029	3.522	3.522	217.186		196.46	3.522	208.144	3.522	3.522	202.302		240.484	3.522	226.911	3.522	3.522	233.698		128.959	3.522	122.833	3.522	3.522	125.896
															224.453	3.524	210.173	3.524	3.524	217.313		196.584	3.524	208.214	3.524	3.524	202.399		240.536	3.524	226.905	3.524	3.524	233.721		129.093	3.524	122.941	3.524	3.524	126.017
															224.485	3.526	210.259	3.526	3.526	217.372		196.647	3.526	208.363	3.526	3.526	202.505		240.554	3.526	227	3.526	3.526	233.777		129.1	3.526	122.952	3.526	3.526	126.026
															224.593	3.528	210.265	3.528	3.528	217.429		196.657	3.528	208.418	3.528	3.528	202.537		240.654	3.528	227.048	3.528	3.528	233.851		129.115	3.528	123.028	3.528	3.528	126.071
															224.703	3.53	210.382	3.53	3.53	217.542		196.753	3.53	208.452	3.53	3.53	202.603		240.728	3.53	227.046	3.53	3.53	233.887		129.205	3.53	123.132	3.53	3.53	126.168
															224.727	3.532	210.533	3.532	3.532	217.63		196.842	3.532	208.583	3.532	3.532	202.713		240.759	3.532	227.155	3.532	3.532	233.957		129.225	3.532	123.113	3.532	3.532	126.169
															224.81	3.534	210.569	3.534	3.534	217.69		196.853	3.534	208.668	3.534	3.534	202.761		240.896	3.534	227.287	3.534	3.534	234.092		129.222	3.534	123.097	3.534	3.534	126.16
															224.955	3.536	210.632	3.536	3.536	217.794		196.947	3.536	208.694	3.536	3.536	202.82		241.053	3.536	227.331	3.536	3.536	234.192		129.305	3.536	123.171	3.536	3.536	126.238
															225.02	3.538	210.768	3.538	3.538	217.894		197.102	3.538	208.81	3.538	3.538	202.956		241.099	3.538	227.431	3.538	3.538	234.265		129.347	3.538	123.182	3.538	3.538	126.264
															225.099	3.54	210.813	3.54	3.54	217.956		197.169	3.54	208.912	3.54	3.54	203.041		241.19	3.54	227.601	3.54	3.54	234.395		129.323	3.54	123.161	3.54	3.54	126.242
															225.276	3.542	210.825	3.542	3.542	218.05		197.263	3.542	208.892	3.542	3.542	203.077		241.375	3.542	227.682	3.542	3.542	234.529		129.404	3.542	123.248	3.542	3.542	126.326
															225.392	3.544	210.93	3.544	3.544	218.161		197.458	3.544	208.933	3.544	3.544	203.195		241.46	3.544	227.744	3.544	3.544	234.602		129.526	3.544	123.324	3.544	3.544	126.425
															225.454	3.546	211	3.546	3.546	218.227		197.565	3.546	209.065	3.546	3.546	203.315		241.482	3.546	227.872	3.546	3.546	234.677		129.556	3.546	123.323	3.546	3.546	126.44
															225.603	3.548	211.014	3.548	3.548	218.309		197.596	3.548	209.105	3.548	3.548	203.35		241.594	3.548	227.936	3.548	3.548	234.765		129.631	3.548	123.409	3.548	3.548	126.52
															225.73	3.55	211.138	3.55	3.55	218.434		197.723	3.55	209.142	3.55	3.55	203.432		241.7	3.55	227.961	3.55	3.55	234.831		129.783	3.55	123.536	3.55	3.55	126.659
															225.742	3.552	211.302	3.552	3.552	218.522		197.832	3.552	209.307	3.552	3.552	203.57		241.751	3.552	228.093	3.552	3.552	234.922		129.843	3.552	123.539	3.552	3.552	126.691
															225.819	3.554	211.38	3.554	3.554	218.6		197.823	3.554	209.443	3.554	3.554	203.633		241.883	3.554	228.215	3.554	3.554	235.049		129.868	3.554	123.556	3.554	3.554	126.712
															225.968	3.556	211.503	3.556	3.556	218.736		197.873	3.556	209.524	3.556	3.556	203.698		242.044	3.556	228.232	3.556	3.556	235.138		129.986	3.556	123.679	3.556	3.556	126.832
															226.017	3.558	211.691	3.558	3.558	218.854		197.99	3.558	209.707	3.558	3.558	203.849		242.114	3.558	228.321	3.558	3.558	235.217		130.055	3.558	123.733	3.558	3.558	126.894
															226.06	3.56	211.781	3.56	3.56	218.921		198.013	3.56	209.89	3.56	3.56	203.952		242.216	3.56	228.486	3.56	3.56	235.351		130.027	3.56	123.732	3.56	3.56	126.88
															226.214	3.562	211.85	3.562	3.562	219.032		198.039	3.562	209.946	3.562	3.562	203.993		242.386	3.562	228.546	3.562	3.562	235.466		130.081	3.562	123.833	3.562	3.562	126.957
															226.324	3.564	212.001	3.564	3.564	219.163		198.17	3.564	210.035	3.564	3.564	204.103		242.462	3.564	228.582	3.564	3.564	235.522		130.179	3.564	123.935	3.564	3.564	127.057
															226.379	3.566	212.075	3.566	3.566	219.227		198.246	3.566	210.187	3.566	3.566	204.217		242.496	3.566	228.701	3.566	3.566	235.598		130.195	3.566	123.967	3.566	3.566	127.081
															226.524	3.568	212.067	3.568	3.568	219.295		198.26	3.568	210.235	3.568	3.568	204.247		242.605	3.568	228.76	3.568	3.568	235.683		130.246	3.568	124.064	3.568	3.568	127.155
															226.658	3.57	212.175	3.57	3.57	219.417		198.356	3.57	210.27	3.57	3.57	204.313		242.675	3.57	228.757	3.57	3.57	235.716		130.365	3.57	124.18	3.57	3.57	127.272
															226.678	3.572	212.31	3.572	3.572	219.494		198.439	3.572	210.411	3.572	3.572	204.425		242.69	3.572	228.853	3.572	3.572	235.771		130.409	3.572	124.179	3.572	3.572	127.294
															226.749	3.574	212.32	3.574	3.574	219.535		198.43	3.574	210.507	3.574	3.574	204.469		242.806	3.574	228.956	3.574	3.574	235.881		130.438	3.574	124.194	3.574	3.574	127.316
															226.894	3.576	212.372	3.576	3.576	219.633		198.485	3.576	210.554	3.576	3.576	204.52		242.946	3.576	228.963	3.576	3.576	235.954		130.552	3.576	124.284	3.576	3.576	127.418
															226.947	3.578	212.523	3.578	3.578	219.735		198.593	3.578	210.715	3.578	3.578	204.654		242.983	3.578	229.033	3.578	3.578	236.008		130.609	3.578	124.278	3.578	3.578	127.443
															226.99	3.58	212.59	3.58	3.58	219.79		198.616	3.58	210.875	3.58	3.58	204.746		243.073	3.58	229.18	3.58	3.58	236.127		130.58	3.58	124.225	3.58	3.58	127.402
															227.139	3.582	212.622	3.582	3.582	219.881		198.669	3.582	210.902	3.582	3.582	204.785		243.252	3.582	229.248	3.582	3.582	236.25		130.633	3.582	124.289	3.582	3.582	127.461
															227.264	3.584	212.745	3.584	3.584	220.004		198.839	3.584	210.969	3.584	3.584	204.904		243.338	3.584	229.319	3.584	3.584	236.329		130.711	3.584	124.352	3.584	3.584	127.531
															227.341	3.586	212.819	3.586	3.586	220.08		198.956	3.586	211.108	3.586	3.586	205.032		243.387	3.586	229.481	3.586	3.586	236.434		130.708	3.586	124.338	3.586	3.586	127.523
															227.493	3.588	212.816	3.588	3.588	220.155		199.018	3.588	211.139	3.588	3.588	205.078		243.529	3.588	229.58	3.588	3.588	236.554		130.757	3.588	124.416	3.588	3.588	127.586
															227.633	3.59	212.913	3.59	3.59	220.273		199.165	3.59	211.152	3.59	3.59	205.158		243.63	3.59	229.62	3.59	3.59	236.625		130.883	3.59	124.546	3.59	3.59	127.714
															227.674	3.592	213.045	3.592	3.592	220.359		199.291	3.592	211.279	3.592	3.592	205.285		243.657	3.592	229.764	3.592	3.592	236.711		130.933	3.592	124.562	3.592	3.592	127.747
															227.759	3.594	213.089	3.594	3.594	220.424		199.316	3.594	211.367	3.594	3.594	205.342		243.779	3.594	229.904	3.594	3.594	236.842		130.977	3.594	124.582	3.594	3.594	127.78
															227.891	3.596	213.198	3.596	3.596	220.544		199.402	3.596	211.401	3.596	3.596	205.401		243.938	3.596	229.935	3.596	3.596	236.936		131.121	3.596	124.697	3.596	3.596	127.909
															227.93	3.598	213.391	3.598	3.598	220.66		199.53	3.598	211.556	3.598	3.598	205.543		244.009	3.598	230.033	3.598	3.598	237.021		131.206	3.598	124.739	3.598	3.598	127.973
															227.974	3.6	213.494	3.6	3.6	220.734		199.543	3.6	211.734	3.6	3.6	205.638		244.128	3.6	230.205	3.6	3.6	237.166		131.199	3.6	124.72	3.6	3.6	127.959
															228.111	3.602	213.584	3.602	3.602	220.847		199.565	3.602	211.789	3.602	3.602	205.677		244.318	3.602	230.277	3.602	3.602	237.297		131.274	3.602	124.794	3.602	3.602	128.034
															228.204	3.604	213.768	3.604	3.604	220.986		199.712	3.604	211.877	3.604	3.604	205.795		244.411	3.604	230.333	3.604	3.604	237.372		131.371	3.604	124.875	3.604	3.604	128.123
															228.268	3.606	213.88	3.606	3.606	221.074		199.803	3.606	212.044	3.606	3.606	205.924		244.474	3.606	230.479	3.606	3.606	237.476		131.367	3.606	124.894	3.606	3.606	128.131
															228.439	3.608	213.895	3.608	3.608	221.167		199.813	3.608	212.119	3.608	3.608	205.966		244.621	3.608	230.553	3.608	3.608	237.587		131.403	3.608	124.989	3.608	3.608	128.196
															228.595	3.61	214.005	3.61	3.61	221.3		199.902	3.61	212.166	3.61	3.61	206.034		244.702	3.61	230.537	3.61	3.61	237.619		131.518	3.61	125.122	3.61	3.61	128.32
															228.64	3.612	214.135	3.612	3.612	221.388		200.007	3.612	212.309	3.612	3.612	206.158		244.695	3.612	230.602	3.612	3.612	237.649		131.556	3.612	125.152	3.612	3.612	128.354
															228.741	3.614	214.162	3.614	3.614	221.451		200.029	3.614	212.414	3.614	3.614	206.222		244.787	3.614	230.679	3.614	3.614	237.733		131.577	3.614	125.192	3.614	3.614	128.384
															228.899	3.616	214.244	3.616	3.616	221.571		200.085	3.616	212.46	3.616	3.616	206.273		244.912	3.616	230.671	3.616	3.616	237.792		131.689	3.616	125.303	3.616	3.616	128.496
															228.953	3.618	214.404	3.618	3.618	221.679		200.172	3.618	212.605	3.618	3.618	206.389		244.932	3.618	230.725	3.618	3.618	237.829		131.75	3.618	125.323	3.618	3.618	128.536
															228.992	3.62	214.476	3.62	3.62	221.734		200.17	3.62	212.758	3.62	3.62	206.464		245	3.62	230.852	3.62	3.62	237.926		131.731	3.62	125.284	3.62	3.62	128.508
															229.128	3.622	214.547	3.622	3.622	221.837		200.185	3.622	212.795	3.622	3.622	206.49		245.169	3.622	230.905	3.622	3.622	238.037		131.8	3.622	125.334	3.622	3.622	128.567
															229.222	3.624	214.722	3.624	3.624	221.972		200.302	3.624	212.87	3.624	3.624	206.586		245.253	3.624	230.97	3.624	3.624	238.112		131.89	3.624	125.37	3.624	3.624	128.63
															229.269	3.626	214.814	3.626	3.626	222.041		200.37	3.626	213.004	3.626	3.626	206.687		245.294	3.626	231.13	3.626	3.626	238.212		131.875	3.626	125.344	3.626	3.626	128.609
															229.414	3.628	214.795	3.628	3.628	222.104		200.406	3.628	213.032	3.628	3.628	206.719		245.431	3.628	231.223	3.628	3.628	238.327		131.903	3.628	125.423	3.628	3.628	128.663
															229.572	3.63	214.872	3.63	3.63	222.222		200.545	3.63	213.041	3.63	3.63	206.793		245.532	3.63	231.254	3.63	3.63	238.393		132.019	3.63	125.56	3.63	3.63	128.789
															229.632	3.632	214.98	3.632	3.632	222.306		200.679	3.632	213.15	3.632	3.632	206.914		245.551	3.632	231.384	3.632	3.632	238.468		132.059	3.632	125.581	3.632	3.632	128.82
															229.727	3.634	214.98	3.634	3.634	222.354		200.732	3.634	213.21	3.634	3.634	206.971		245.655	3.634	231.509	3.634	3.634	238.582		132.084	3.634	125.612	3.634	3.634	128.848
															229.875	3.636	215.022	3.636	3.636	222.448		200.854	3.636	213.214	3.636	3.636	207.034		245.793	3.636	231.531	3.636	3.636	238.662		132.211	3.636	125.744	3.636	3.636	128.977
															229.943	3.638	215.154	3.638	3.638	222.548		201.011	3.638	213.346	3.638	3.638	207.178		245.841	3.638	231.62	3.638	3.638	238.73		132.29	3.638	125.811	3.638	3.638	129.051
															230.005	3.64	215.227	3.64	3.64	222.616		201.039	3.64	213.503	3.64	3.64	207.271		245.936	3.64	231.786	3.64	3.64	238.861		132.288	3.64	125.816	3.64	3.64	129.052
															230.138	3.642	215.309	3.642	3.642	222.723		201.069	3.642	213.548	3.642	3.642	207.309		246.124	3.642	231.864	3.642	3.642	238.994		132.372	3.642	125.892	3.642	3.642	129.132
															230.21	3.644	215.494	3.644	3.644	222.852		201.213	3.644	213.651	3.644	3.644	207.432		246.228	3.644	231.935	3.644	3.644	239.082		132.466	3.644	125.951	3.644	3.644	129.209
															230.241	3.646	215.618	3.646	3.646	222.929		201.299	3.646	213.839	3.646	3.646	207.569		246.287	3.646	232.094	3.646	3.646	239.191		132.44	3.646	125.959	3.646	3.646	129.199
															230.378	3.648	215.662	3.648	3.648	223.02		201.325	3.648	213.914	3.648	3.648	207.619		246.436	3.648	232.189	3.648	3.648	239.313		132.455	3.648	126.063	3.648	3.648	129.259
															230.511	3.65	215.799	3.65	3.65	223.155		201.45	3.65	213.942	3.65	3.65	207.696		246.554	3.65	232.219	3.65	3.65	239.387		132.567	3.65	126.199	3.65	3.65	129.383
															230.54	3.652	215.945	3.652	3.652	223.243		201.57	3.652	214.066	3.652	3.652	207.818		246.588	3.652	232.328	3.652	3.652	239.458		132.605	3.652	126.217	3.652	3.652	129.411
															230.635	3.654	215.985	3.654	3.654	223.31		201.589	3.654	214.152	3.654	3.654	207.87		246.68	3.654	232.411	3.654	3.654	239.545		132.626	3.654	126.262	3.654	3.654	129.444
															230.802	3.656	216.08	3.656	3.656	223.441		201.665	3.656	214.17	3.656	3.656	207.917		246.783	3.656	232.385	3.656	3.656	239.584		132.761	3.656	126.409	3.656	3.656	129.585
															230.871	3.658	216.251	3.658	3.658	223.561		201.79	3.658	214.286	3.658	3.658	208.038		246.804	3.658	232.433	3.658	3.658	239.619		132.861	3.658	126.464	3.658	3.658	129.663
															230.922	3.66	216.324	3.66	3.66	223.623		201.794	3.66	214.428	3.66	3.66	208.111		246.887	3.66	232.56	3.66	3.66	239.724		132.868	3.66	126.447	3.66	3.66	129.657
															231.061	3.662	216.389	3.662	3.662	223.725		201.783	3.662	214.479	3.662	3.662	208.131		247.052	3.662	232.591	3.662	3.662	239.821		132.941	3.662	126.522	3.662	3.662	129.731
															231.148	3.664	216.565	3.664	3.664	223.856		201.88	3.664	214.581	3.664	3.664	208.23		247.12	3.664	232.618	3.664	3.664	239.869		133.034	3.664	126.579	3.664	3.664	129.806
															231.179	3.666	216.665	3.666	3.666	223.922		201.941	3.666	214.744	3.666	3.666	208.343		247.162	3.666	232.751	3.666	3.666	239.957		133.03	3.666	126.541	3.666	3.666	129.785
															231.308	3.668	216.66	3.668	3.668	223.984		201.96	3.668	214.803	3.668	3.668	208.382		247.314	3.668	232.843	3.668	3.668	240.079		133.052	3.668	126.578	3.668	3.668	129.815
															231.442	3.67	216.752	3.67	3.67	224.097		202.076	3.67	214.848	3.67	3.67	208.462		247.427	3.67	232.883	3.67	3.67	240.155		133.139	3.67	126.675	3.67	3.67	129.907
															231.481	3.672	216.866	3.672	3.672	224.174		202.194	3.672	214.986	3.672	3.672	208.59		247.453	3.672	233.009	3.672	3.672	240.231		133.162	3.672	126.682	3.672	3.672	129.922
															231.585	3.674	216.866	3.674	3.674	224.225		202.239	3.674	215.053	3.674	3.674	208.646		247.562	3.674	233.12	3.674	3.674	240.341		133.199	3.674	126.708	3.674	3.674	129.954
															231.758	3.676	216.918	3.676	3.676	224.338		202.356	3.676	215.05	3.676	3.676	208.703		247.695	3.676	233.132	3.676	3.676	240.414		133.339	3.676	126.823	3.676	3.676	130.081
															231.829	3.678	217.063	3.678	3.678	224.446		202.512	3.678	215.168	3.678	3.678	208.84		247.717	3.678	233.215	3.678	3.678	240.466		133.415	3.678	126.873	3.678	3.678	130.144
															231.881	3.68	217.122	3.68	3.68	224.502		202.539	3.68	215.313	3.68	3.68	208.926		247.778	3.68	233.37	3.68	3.68	240.574		133.414	3.68	126.889	3.68	3.68	130.151
															232.023	3.682	217.169	3.682	3.682	224.596		202.562	3.682	215.344	3.682	3.682	208.953		247.941	3.682	233.426	3.682	3.682	240.684		133.515	3.682	126.997	3.682	3.682	130.256
															232.115	3.684	217.337	3.684	3.684	224.726		202.687	3.684	215.429	3.684	3.684	209.058		248.035	3.684	233.481	3.684	3.684	240.758		133.623	3.684	127.075	3.684	3.684	130.349
															232.145	3.686	217.467	3.686	3.686	224.806		202.75	3.686	215.608	3.686	3.686	209.179		248.095	3.686	233.642	3.686	3.686	240.869		133.6	3.686	127.066	3.686	3.686	130.333
															232.264	3.688	217.513	3.688	3.688	224.889		202.762	3.688	215.692	3.688	3.688	209.227		248.246	3.688	233.758	3.688	3.688	241.002		133.607	3.688	127.14	3.688	3.688	130.373
															232.39	3.69	217.645	3.69	3.69	225.018		202.883	3.69	215.74	3.69	3.69	209.312		248.373	3.69	233.814	3.69	3.69	241.093		133.695	3.69	127.267	3.69	3.69	130.481
															232.43	3.692	217.783	3.692	3.692	225.107		203.006	3.692	215.879	3.692	3.692	209.443		248.436	3.692	233.959	3.692	3.692	241.197		133.715	3.692	127.296	3.692	3.692	130.505
															232.534	3.694	217.814	3.694	3.694	225.174		203.039	3.694	215.977	3.694	3.694	209.508		248.57	3.694	234.093	3.694	3.694	241.331		133.74	3.694	127.344	3.694	3.694	130.542
															232.699	3.696	217.899	3.696	3.696	225.299		203.14	3.696	216.011	3.696	3.696	209.576		248.705	3.696	234.105	3.696	3.696	241.405		133.879	3.696	127.474	3.696	3.696	130.676
															232.768	3.698	218.056	3.698	3.698	225.412		203.283	3.698	216.143	3.698	3.698	209.713		248.731	3.698	234.157	3.698	3.698	241.444		133.973	3.698	127.521	3.698	3.698	130.747
															232.835	3.7	218.106	3.7	3.7	225.47		203.3	3.7	216.289	3.7	3.7	209.794		248.799	3.7	234.277	3.7	3.7	241.538		133.984	3.7	127.521	3.7	3.7	130.753
															232.994	3.702	218.149	3.702	3.702	225.572		203.307	3.702	216.333	3.702	3.702	209.82		248.942	3.702	234.308	3.702	3.702	241.625		134.077	3.702	127.61	3.702	3.702	130.844
															233.086	3.704	218.325	3.704	3.704	225.705		203.411	3.704	216.435	3.704	3.704	209.923		249.001	3.704	234.336	3.704	3.704	241.669		134.181	3.704	127.66	3.704	3.704	130.921
															233.114	3.706	218.452	3.706	3.706	225.783		203.452	3.706	216.62	3.706	3.706	210.036		249.045	3.706	234.462	3.706	3.706	241.754		134.17	3.706	127.608	3.706	3.706	130.889
															233.247	3.708	218.481	3.708	3.708	225.864		203.436	3.708	216.706	3.708	3.708	210.071		249.19	3.708	234.548	3.708	3.708	241.869		134.182	3.708	127.628	3.708	3.708	130.905
															233.384	3.71	218.61	3.71	3.71	225.997		203.528	3.71	216.753	3.71	3.71	210.14		249.289	3.71	234.593	3.71	3.71	241.941		134.254	3.71	127.697	3.71	3.71	130.976
															233.423	3.712	218.772	3.712	3.712	226.097		203.635	3.712	216.881	3.712	3.712	210.258		249.321	3.712	234.736	3.712	3.712	242.029		134.251	3.712	127.667	3.712	3.712	130.959
															233.533	3.714	218.813	3.714	3.714	226.173		203.657	3.714	216.955	3.714	3.714	210.306		249.456	3.714	234.869	3.714	3.714	242.162		134.262	3.714	127.666	3.714	3.714	130.964
															233.725	3.716	218.877	3.716	3.716	226.301		203.737	3.716	216.961	3.716	3.716	210.349		249.602	3.716	234.885	3.716	3.716	242.243		134.396	3.716	127.777	3.716	3.716	131.086
															233.82	3.718	219.012	3.718	3.718	226.416		203.871	3.718	217.059	3.718	3.718	210.465		249.615	3.718	234.956	3.718	3.718	242.285		134.483	3.718	127.83	3.718	3.718	131.157
															233.895	3.72	219.062	3.72	3.72	226.478		203.917	3.72	217.164	3.72	3.72	210.541		249.667	3.72	235.093	3.72	3.72	242.38		134.492	3.72	127.837	3.72	3.72	131.164
															234.056	3.722	219.101	3.722	3.722	226.578		203.973	3.722	217.159	3.722	3.722	210.566		249.829	3.722	235.134	3.722	3.722	242.481		134.599	3.722	127.939	3.722	3.722	131.269
															234.159	3.724	219.242	3.724	3.724	226.701		204.115	3.724	217.215	3.724	3.724	210.665		249.921	3.724	235.174	3.724	3.724	242.547		134.725	3.724	128.026	3.724	3.724	131.376
															234.192	3.726	219.333	3.726	3.726	226.763		204.184	3.726	217.367	3.726	3.726	210.775		249.978	3.726	235.317	3.726	3.726	242.647		134.733	3.726	128.033	3.726	3.726	131.383
															234.308	3.728	219.36	3.728	3.728	226.834		204.202	3.728	217.431	3.728	3.728	210.816		250.134	3.728	235.412	3.728	3.728	242.773		134.768	3.728	128.109	3.728	3.728	131.438
															234.423	3.73	219.504	3.73	3.73	226.963		204.33	3.73	217.474	3.73	3.73	210.902		250.272	3.73	235.455	3.73	3.73	242.864		134.863	3.73	128.218	3.73	3.73	131.541
															234.44	3.732	219.677	3.732	3.732	227.059		204.45	3.732	217.627	3.732	3.732	211.039		250.343	3.732	235.6	3.732	3.732	242.971		134.857	3.732	128.23	3.732	3.732	131.544
															234.522	3.734	219.731	3.734	3.734	227.127		204.475	3.734	217.749	3.734	3.734	211.112		250.486	3.734	235.74	3.734	3.734	243.113		134.831	3.734	128.285	3.734	3.734	131.558
															234.679	3.736	219.815	3.736	3.736	227.247		204.577	3.736	217.803	3.736	3.736	211.19		250.64	3.736	235.757	3.736	3.736	243.198		134.928	3.736	128.449	3.736	3.736	131.688
															234.746	3.738	219.972	3.738	3.738	227.359		204.737	3.738	217.942	3.738	3.738	211.34		250.679	3.738	235.816	3.738	3.738	243.247		134.996	3.738	128.533	3.738	3.738	131.764
															234.804	3.74	220.043	3.74	3.74	227.423		204.78	3.74	218.086	3.74	3.74	211.433		250.742	3.74	235.939	3.74	3.74	243.341		134.983	3.74	128.565	3.74	3.74	131.774
															234.957	3.742	220.098	3.742	3.742	227.528		204.814	3.742	218.115	3.742	3.742	211.465		250.878	3.742	235.968	3.742	3.742	243.423		135.06	3.742	128.7	3.742	3.742	131.88
															235.063	3.744	220.246	3.744	3.744	227.655		204.949	3.744	218.187	3.744	3.744	211.568		250.934	3.744	235.978	3.744	3.744	243.456		135.17	3.744	128.807	3.744	3.744	131.989
															235.111	3.746	220.342	3.746	3.746	227.726		205.009	3.746	218.34	3.746	3.746	211.675		250.968	3.746	236.072	3.746	3.746	243.52		135.189	3.746	128.808	3.746	3.746	131.999
															235.252	3.748	220.378	3.748	3.748	227.815		204.992	3.748	218.406	3.748	3.748	211.699		251.108	3.748	236.128	3.748	3.748	243.618		135.243	3.748	128.871	3.748	3.748	132.057
															235.389	3.75	220.525	3.75	3.75	227.957		205.073	3.75	218.457	3.75	3.75	211.765		251.225	3.75	236.152	3.75	3.75	243.689		135.355	3.75	128.957	3.75	3.75	132.156
															235.416	3.752	220.679	3.752	3.752	228.047		205.165	3.752	218.605	3.752	3.752	211.885		251.277	3.752	236.278	3.752	3.752	243.777		135.367	3.752	128.92	3.752	3.752	132.143
															235.507	3.754	220.704	3.754	3.754	228.105		205.17	3.754	218.702	3.754	3.754	211.936		251.416	3.754	236.392	3.754	3.754	243.904		135.365	3.754	128.907	3.754	3.754	132.136
															235.689	3.756	220.769	3.756	3.756	228.229		205.244	3.756	218.727	3.756	3.756	211.985		251.579	3.756	236.407	3.756	3.756	243.993		135.479	3.756	129.01	3.756	3.756	132.244
															235.776	3.758	220.906	3.758	3.758	228.341		205.381	3.758	218.846	3.758	3.758	212.113		251.631	3.758	236.498	3.758	3.758	244.064		135.556	3.758	129.043	3.758	3.758	132.299
															235.837	3.76	220.941	3.76	3.76	228.389		205.424	3.76	218.973	3.76	3.76	212.198		251.705	3.76	236.656	3.76	3.76	244.18		135.553	3.76	129.024	3.76	3.76	132.288
															236.001	3.762	220.957	3.762	3.762	228.479		205.477	3.762	218.98	3.762	3.762	212.228		251.848	3.762	236.706	3.762	3.762	244.277		135.644	3.762	129.12	3.762	3.762	132.382
															236.14	3.764	221.088	3.764	3.764	228.614		205.637	3.764	219.034	3.764	3.764	212.335		251.9	3.764	236.752	3.764	3.764	244.326		135.762	3.764	129.225	3.764	3.764	132.493
															236.214	3.766	221.179	3.766	3.766	228.697		205.73	3.766	219.179	3.766	3.766	212.455		251.927	3.766	236.904	3.766	3.766	244.415		135.776	3.766	129.247	3.766	3.766	132.512
															236.349	3.768	221.194	3.768	3.768	228.772		205.755	3.768	219.242	3.768	3.768	212.498		252.061	3.768	237.005	3.768	3.768	244.533		135.823	3.768	129.326	3.768	3.768	132.574
															236.473	3.77	221.321	3.77	3.77	228.897		205.875	3.77	219.291	3.77	3.77	212.583		252.169	3.77	237.039	3.77	3.77	244.604		135.93	3.77	129.438	3.77	3.77	132.684
															236.498	3.772	221.485	3.772	3.772	228.991		205.992	3.772	219.446	3.772	3.772	212.719		252.209	3.772	237.163	3.772	3.772	244.686		135.942	3.772	129.449	3.772	3.772	132.695
															236.576	3.774	221.548	3.774	3.774	229.062		206.017	3.774	219.563	3.774	3.774	212.79		252.351	3.774	237.29	3.774	3.774	244.82		135.936	3.774	129.476	3.774	3.774	132.706
															236.722	3.776	221.649	3.776	3.776	229.186		206.109	3.776	219.615	3.776	3.776	212.862		252.531	3.776	237.32	3.776	3.776	244.926		136.032	3.776	129.586	3.776	3.776	132.809
															236.78	3.778	221.815	3.778	3.778	229.298		206.255	3.778	219.762	3.778	3.778	213.008		252.6	3.778	237.398	3.778	3.778	244.999		136.078	3.778	129.628	3.778	3.778	132.853
															236.83	3.78	221.887	3.78	3.78	229.359		206.288	3.78	219.914	3.78	3.78	213.101		252.686	3.78	237.517	3.78	3.78	245.102		136.052	3.78	129.645	3.78	3.78	132.848
															236.976	3.782	221.946	3.782	3.782	229.461		206.327	3.782	219.938	3.782	3.782	213.133		252.845	3.782	237.533	3.782	3.782	245.189		136.133	3.782	129.765	3.782	3.782	132.949
															237.078	3.784	222.103	3.784	3.784	229.591		206.479	3.784	219.996	3.784	3.784	213.237		252.916	3.784	237.553	3.784	3.784	245.234		136.245	3.784	129.86	3.784	3.784	133.052
															237.125	3.786	222.192	3.786	3.786	229.658		206.554	3.786	220.134	3.786	3.786	213.344		252.947	3.786	237.667	3.786	3.786	245.307		136.253	3.786	129.873	3.786	3.786	133.063
															237.255	3.788	222.197	3.788	3.788	229.726		206.543	3.788	220.193	3.788	3.788	213.368		253.071	3.788	237.716	3.788	3.788	245.394		136.301	3.788	129.966	3.788	3.788	133.134
															237.374	3.79	222.32	3.79	3.79	229.847		206.623	3.79	220.238	3.79	3.79	213.431		253.169	3.79	237.712	3.79	3.79	245.441		136.422	3.79	130.088	3.79	3.79	133.255
															237.384	3.792	222.478	3.792	3.792	229.931		206.706	3.792	220.383	3.792	3.792	213.545		253.205	3.792	237.822	3.792	3.792	245.513		136.452	3.792	130.082	3.792	3.792	133.267
															237.451	3.794	222.525	3.794	3.794	229.988		206.7	3.794	220.496	3.794	3.794	213.598		253.339	3.794	237.941	3.794	3.794	245.64		136.465	3.794	130.076	3.794	3.794	133.271
															237.589	3.796	222.618	3.796	3.796	230.103		206.761	3.796	220.562	3.796	3.796	213.662		253.502	3.796	237.969	3.796	3.796	245.735		136.574	3.796	130.168	3.796	3.796	133.371
															237.649	3.798	222.784	3.798	3.798	230.217		206.883	3.798	220.724	3.798	3.798	213.803		253.561	3.798	238.072	3.798	3.798	245.816		136.628	3.798	130.203	3.798	3.798	133.416
															237.721	3.8	222.846	3.8	3.8	230.284		206.909	3.8	220.876	3.8	3.8	213.892		253.657	3.8	238.246	3.8	3.8	245.951		136.619	3.8	130.196	3.8	3.8	133.407
															237.899	3.802	222.89	3.802	3.802	230.394		206.948	3.802	220.904	3.802	3.802	213.926		253.829	3.802	238.315	3.802	3.802	246.072		136.722	3.802	130.274	3.802	3.802	133.498
															238.032	3.804	223.045	3.804	3.804	230.538		207.097	3.804	220.982	3.804	3.804	214.04		253.893	3.804	238.369	3.804	3.804	246.131		136.842	3.804	130.338	3.804	3.804	133.59
															238.115	3.806	223.134	3.806	3.806	230.624		207.182	3.806	221.131	3.806	3.806	214.157		253.911	3.806	238.515	3.806	3.806	246.213		136.851	3.806	130.341	3.806	3.806	133.596
															238.295	3.808	223.119	3.808	3.808	230.707		207.202	3.808	221.167	3.808	3.808	214.184		254.031	3.808	238.599	3.808	3.808	246.315		136.912	3.808	130.427	3.808	3.808	133.67
															238.457	3.81	223.215	3.81	3.81	230.836		207.317	3.81	221.182	3.81	3.81	214.249		254.122	3.81	238.624	3.81	3.81	246.373		137.054	3.81	130.536	3.81	3.81	133.795
															238.49	3.812	223.367	3.812	3.812	230.928		207.428	3.812	221.322	3.812	3.812	214.375		254.145	3.812	238.751	3.812	3.812	246.448		137.088	3.812	130.522	3.812	3.812	133.805
															238.563	3.814	223.414	3.814	3.814	230.988		207.449	3.814	221.425	3.814	3.814	214.437		254.275	3.814	238.887	3.814	3.814	246.581		137.094	3.814	130.526	3.814	3.814	133.81
															238.699	3.816	223.496	3.816	3.816	231.098		207.544	3.816	221.448	3.816	3.816	214.496		254.447	3.816	238.932	3.816	3.816	246.69		137.205	3.816	130.625	3.816	3.816	133.915
															238.748	3.818	223.666	3.818	3.818	231.207		207.693	3.818	221.57	3.818	3.818	214.631		254.517	3.818	239.046	3.818	3.818	246.782		137.26	3.818	130.652	3.818	3.818	133.956
															238.79	3.82	223.76	3.82	3.82	231.275		207.727	3.82	221.723	3.82	3.82	214.725		254.622	3.82	239.226	3.82	3.82	246.924		137.223	3.82	130.641	3.82	3.82	133.932
															238.922	3.822	223.831	3.822	3.822	231.376		207.763	3.822	221.769	3.822	3.822	214.766		254.811	3.822	239.292	3.822	3.822	247.052		137.286	3.822	130.747	3.822	3.822	134.016
															239.01	3.824	223.985	3.824	3.824	231.497		207.911	3.824	221.844	3.824	3.824	214.878		254.897	3.824	239.333	3.824	3.824	247.115		137.386	3.824	130.85	3.824	3.824	134.118
															239.058	3.826	224.078	3.826	3.826	231.568		208	3.826	221.987	3.826	3.826	214.993		254.918	3.826	239.454	3.826	3.826	247.186		137.383	3.826	130.87	3.826	3.826	134.127
															239.2	3.828	224.095	3.828	3.828	231.647		208.019	3.828	222.04	3.828	3.828	215.03		255.024	3.828	239.507	3.828	3.828	247.265		137.415	3.828	130.972	3.828	3.828	134.193
															239.324	3.83	224.215	3.83	3.83	231.77		208.131	3.83	222.071	3.83	3.83	215.101		255.112	3.83	239.495	3.83	3.83	247.303		137.525	3.83	131.117	3.83	3.83	134.321
															239.348	3.832	224.357	3.832	3.832	231.852		208.231	3.832	222.203	3.832	3.832	215.217		255.14	3.832	239.574	3.832	3.832	247.357		137.561	3.832	131.135	3.832	3.832	134.348
															239.442	3.834	224.398	3.834	3.834	231.92		208.219	3.834	222.298	3.834	3.834	215.258		255.257	3.834	239.649	3.834	3.834	247.453		137.585	3.834	131.137	3.834	3.834	134.361
															239.592	3.836	224.505	3.836	3.836	232.048		208.268	3.836	222.337	3.836	3.836	215.303		255.402	3.836	239.635	3.836	3.836	247.519		137.708	3.836	131.223	3.836	3.836	134.465
															239.641	3.838	224.696	3.838	3.838	232.169		208.385	3.838	222.475	3.838	3.838	215.43		255.461	3.838	239.709	3.838	3.838	247.585		137.776	3.838	131.241	3.838	3.838	134.509
															239.703	3.84	224.785	3.84	3.84	232.244		208.392	3.84	222.622	3.84	3.84	215.507		255.577	3.84	239.868	3.84	3.84	247.722		137.755	3.84	131.211	3.84	3.84	134.483
															239.88	3.842	224.841	3.842	3.842	232.36		208.388	3.842	222.657	3.842	3.842	215.523		255.776	3.842	239.931	3.842	3.842	247.853		137.828	3.842	131.277	3.842	3.842	134.553
															240.001	3.844	224.988	3.844	3.844	232.494		208.504	3.844	222.735	3.844	3.844	215.62		255.867	3.844	239.988	3.844	3.844	247.928		137.937	3.844	131.345	3.844	3.844	134.641
															240.063	3.846	225.067	3.846	3.846	232.565		208.591	3.846	222.871	3.846	3.846	215.731		255.909	3.846	240.141	3.846	3.846	248.025		137.946	3.846	131.347	3.846	3.846	134.646
															240.23	3.848	225.051	3.848	3.848	232.64		208.62	3.848	222.891	3.848	3.848	215.756		256.045	3.848	240.233	3.848	3.848	248.139		137.993	3.848	131.429	3.848	3.848	134.711
															240.398	3.85	225.128	3.85	3.85	232.763		208.731	3.85	222.89	3.85	3.85	215.81		256.141	3.85	240.267	3.85	3.85	248.204		138.113	3.85	131.556	3.85	3.85	134.835
															240.452	3.852	225.232	3.852	3.852	232.842		208.838	3.852	223.006	3.852	3.852	215.922		256.149	3.852	240.393	3.852	3.852	248.271		138.153	3.852	131.583	3.852	3.852	134.868
															240.557	3.854	225.246	3.854	3.854	232.902		208.857	3.854	223.089	3.854	3.854	215.973		256.245	3.854	240.512	3.854	3.854	248.378		138.184	3.854	131.623	3.854	3.854	134.904
															240.727	3.856	225.327	3.856	3.856	233.027		208.942	3.856	223.108	3.856	3.856	216.025		256.39	3.856	240.537	3.856	3.856	248.464		138.318	3.856	131.739	3.856	3.856	135.028
															240.786	3.858	225.502	3.858	3.858	233.144		209.079	3.858	223.237	3.858	3.858	216.158		256.444	3.858	240.639	3.858	3.858	248.542		138.387	3.858	131.769	3.858	3.858	135.078
															240.815	3.86	225.593	3.86	3.86	233.204		209.115	3.86	223.397	3.86	3.86	216.256		256.535	3.86	240.811	3.86	3.86	248.673		138.344	3.86	131.756	3.86	3.86	135.05
															240.943	3.862	225.668	3.862	3.862	233.305		209.167	3.862	223.45	3.862	3.862	216.309		256.72	3.862	240.877	3.862	3.862	248.798		138.389	3.862	131.85	3.862	3.862	135.119
															241.037	3.864	225.845	3.864	3.864	233.441		209.329	3.864	223.538	3.864	3.864	216.434		256.824	3.864	240.932	3.864	3.864	248.878		138.479	3.864	131.925	3.864	3.864	135.202
															241.07	3.866	225.968	3.866	3.866	233.519		209.425	3.866	223.698	3.866	3.866	216.562		256.883	3.866	241.071	3.866	3.866	248.977		138.468	3.866	131.909	3.866	3.866	135.189
															241.182	3.868	225.998	3.868	3.868	233.59		209.457	3.868	223.757	3.868	3.868	216.607		257.015	3.868	241.142	3.868	3.868	249.079		138.48	3.868	131.983	3.868	3.868	135.232
															241.3	3.87	226.109	3.87	3.87	233.704		209.593	3.87	223.778	3.87	3.87	216.686		257.105	3.87	241.151	3.87	3.87	249.128		138.567	3.87	132.118	3.87	3.87	135.342
															241.337	3.872	226.236	3.872	3.872	233.787		209.724	3.872	223.888	3.872	3.872	216.806		257.131	3.872	241.242	3.872	3.872	249.187		138.594	3.872	132.145	3.872	3.872	135.37
															241.432	3.874	226.264	3.874	3.874	233.848		209.735	3.874	223.963	3.874	3.874	216.849		257.253	3.874	241.314	3.874	3.874	249.284		138.618	3.874	132.172	3.874	3.874	135.395
															241.575	3.876	226.339	3.876	3.876	233.957		209.793	3.876	223.993	3.876	3.876	216.893		257.398	3.876	241.295	3.876	3.876	249.346		138.73	3.876	132.281	3.876	3.876	135.506
															241.611	3.878	226.489	3.878	3.878	234.05		209.906	3.878	224.125	3.878	3.878	217.015		257.433	3.878	241.354	3.878	3.878	249.394		138.782	3.878	132.317	3.878	3.878	135.549
															241.643	3.88	226.558	3.88	3.88	234.101		209.912	3.88	224.268	3.88	3.88	217.09		257.522	3.88	241.478	3.88	3.88	249.5		138.755	3.88	132.295	3.88	3.88	135.525
															241.78	3.882	226.625	3.882	3.882	234.202		209.915	3.882	224.311	3.882	3.882	217.113		257.715	3.882	241.515	3.882	3.882	249.615		138.822	3.882	132.359	3.882	3.882	135.59
															241.87	3.884	226.789	3.884	3.884	234.329		210.031	3.884	224.407	3.884	3.884	217.219		257.821	3.884	241.574	3.884	3.884	249.697		138.903	3.884	132.414	3.884	3.884	135.658
															241.908	3.886	226.884	3.886	3.886	234.396		210.105	3.886	224.57	3.886	3.886	217.337		257.88	3.886	241.73	3.886	3.886	249.805		138.881	3.886	132.408	3.886	3.886	135.645
															242.056	3.888	226.898	3.888	3.888	234.477		210.124	3.888	224.624	3.888	3.888	217.374		258.031	3.888	241.815	3.888	3.888	249.923		138.92	3.888	132.498	3.888	3.888	135.709
															242.216	3.89	227.019	3.89	3.89	234.618		210.239	3.89	224.652	3.89	3.89	217.445		258.142	3.89	241.846	3.89	3.89	249.994		139.056	3.89	132.635	3.89	3.89	135.845
															242.273	3.892	227.154	3.892	3.892	234.713		210.359	3.892	224.771	3.892	3.892	217.565		258.175	3.892	241.981	3.892	3.892	250.078		139.113	3.892	132.676	3.892	3.892	135.894
															242.385	3.894	227.167	3.894	3.894	234.776		210.389	3.894	224.845	3.894	3.894	217.617		258.299	3.894	242.097	3.894	3.894	250.198		139.162	3.894	132.739	3.894	3.894	135.95
															242.568	3.896	227.237	3.896	3.896	234.902		210.466	3.896	224.871	3.896	3.896	217.668		258.444	3.896	242.093	3.896	3.896	250.268		139.329	3.896	132.884	3.896	3.896	136.106
															242.648	3.898	227.408	3.898	3.898	235.028		210.575	3.898	225.013	3.898	3.898	217.794		258.47	3.898	242.157	3.898	3.898	250.313		139.443	3.898	132.942	3.898	3.898	136.193
															242.695	3.9	227.491	3.9	3.9	235.093		210.585	3.9	225.166	3.9	3.9	217.875		258.544	3.9	242.304	3.9	3.9	250.424		139.455	3.9	132.94	3.9	3.9	136.197
															242.826	3.902	227.554	3.902	3.902	235.19		210.614	3.902	225.208	3.902	3.902	217.911		258.731	3.902	242.372	3.902	3.902	250.552		139.539	3.902	133.021	3.902	3.902	136.28
															242.91	3.904	227.725	3.904	3.904	235.318		210.747	3.904	225.305	3.904	3.904	218.026		258.837	3.904	242.442	3.904	3.904	250.639		139.633	3.904	133.075	3.904	3.904	136.354
															242.944	3.906	227.846	3.906	3.906	235.395		210.822	3.906	225.476	3.906	3.906	218.149		258.888	3.906	242.603	3.906	3.906	250.746		139.614	3.906	133.053	3.906	3.906	136.334
															243.076	3.908	227.873	3.908	3.908	235.475		210.857	3.908	225.532	3.908	3.908	218.195		259.027	3.908	242.711	3.908	3.908	250.869		139.636	3.908	133.123	3.908	3.908	136.38
															243.211	3.91	227.989	3.91	3.91	235.6		210.998	3.91	225.554	3.91	3.91	218.276		259.141	3.91	242.765	3.91	3.91	250.953		139.736	3.91	133.232	3.91	3.91	136.484
															243.244	3.912	228.127	3.912	3.912	235.686		211.118	3.912	225.672	3.912	3.912	218.395		259.178	3.912	242.898	3.912	3.912	251.038		139.751	3.912	133.238	3.912	3.912	136.494
															243.336	3.914	228.153	3.914	3.914	235.745		211.132	3.914	225.754	3.914	3.914	218.443		259.282	3.914	242.99	3.914	3.914	251.136		139.761	3.914	133.28	3.914	3.914	136.521
															243.501	3.916	228.215	3.916	3.916	235.858		211.218	3.916	225.778	3.916	3.916	218.498		259.399	3.916	242.966	3.916	3.916	251.182		139.889	3.916	133.425	3.916	3.916	136.657
															243.566	3.918	228.365	3.918	3.918	235.965		211.348	3.918	225.903	3.918	3.918	218.625		259.42	3.918	243.011	3.918	3.918	251.216		139.97	3.918	133.48	3.918	3.918	136.725
															243.605	3.92	228.447	3.92	3.92	236.026		211.344	3.92	226.051	3.92	3.92	218.697		259.494	3.92	243.122	3.92	3.92	251.308		139.961	3.92	133.462	3.92	3.92	136.712
															243.722	3.922	228.523	3.922	3.922	236.123		211.335	3.922	226.107	3.922	3.922	218.721		259.657	3.922	243.137	3.922	3.922	251.397		140.034	3.922	133.537	3.922	3.922	136.785
															243.797	3.924	228.692	3.924	3.924	236.244		211.444	3.924	226.211	3.924	3.924	218.827		259.749	3.924	243.167	3.924	3.924	251.458		140.125	3.924	133.601	3.924	3.924	136.863
															243.834	3.926	228.802	3.926	3.926	236.318		211.494	3.926	226.376	3.926	3.926	218.935		259.83	3.926	243.307	3.926	3.926	251.568		140.112	3.926	133.577	3.926	3.926	136.845
															243.971	3.928	228.836	3.928	3.928	236.404		211.478	3.928	226.446	3.928	3.928	218.962		260.006	3.928	243.388	3.928	3.928	251.697		140.138	3.928	133.62	3.928	3.928	136.879
															244.113	3.93	228.967	3.93	3.93	236.54		211.573	3.93	226.495	3.93	3.93	219.034		260.131	3.93	243.417	3.93	3.93	251.774		140.237	3.93	133.714	3.93	3.93	136.976
															244.174	3.932	229.096	3.932	3.932	236.635		211.689	3.932	226.622	3.932	3.932	219.155		260.181	3.932	243.556	3.932	3.932	251.868		140.255	3.932	133.724	3.932	3.932	136.99
															244.313	3.934	229.094	3.934	3.934	236.704		211.719	3.934	226.679	3.934	3.934	219.199		260.32	3.934	243.685	3.934	3.934	252.003		140.273	3.934	133.76	3.934	3.934	137.016
															244.519	3.936	229.14	3.936	3.936	236.829		211.811	3.936	226.663	3.936	3.936	219.237		260.471	3.936	243.698	3.936	3.936	252.085		140.409	3.936	133.883	3.936	3.936	137.146
															244.62	3.938	229.274	3.938	3.938	236.947		211.954	3.938	226.756	3.938	3.938	219.355		260.507	3.938	243.768	3.938	3.938	252.137		140.502	3.938	133.933	3.938	3.938	137.217
															244.711	3.94	229.318	3.94	3.94	237.015		211.987	3.94	226.87	3.94	3.94	219.428		260.589	3.94	243.904	3.94	3.94	252.247		140.509	3.94	133.938	3.94	3.94	137.224
															244.89	3.942	229.353	3.942	3.942	237.121		212.012	3.942	226.874	3.942	3.942	219.443		260.762	3.942	243.954	3.942	3.942	252.358		140.612	3.942	134.033	3.942	3.942	137.322
															244.999	3.944	229.513	3.944	3.944	237.256		212.141	3.944	226.926	3.944	3.944	219.533		260.844	3.944	244.019	3.944	3.944	252.431		140.736	3.944	134.102	3.944	3.944	137.419
															245.04	3.946	229.638	3.946	3.946	237.339		212.221	3.946	227.075	3.946	3.946	219.648		260.903	3.946	244.189	3.946	3.946	252.546		140.734	3.946	134.092	3.946	3.946	137.413
															245.174	3.948	229.679	3.948	3.948	237.427		212.245	3.948	227.154	3.948	3.948	219.699		261.079	3.948	244.299	3.948	3.948	252.689		140.747	3.948	134.167	3.948	3.948	137.457
															245.305	3.95	229.808	3.95	3.95	237.557		212.37	3.95	227.209	3.95	3.95	219.789		261.22	3.95	244.35	3.95	3.95	252.785		140.838	3.95	134.287	3.95	3.95	137.562
															245.324	3.952	229.959	3.952	3.952	237.642		212.507	3.952	227.351	3.952	3.952	219.929		261.264	3.952	244.495	3.952	3.952	252.879		140.851	3.952	134.294	3.952	3.952	137.572
															245.399	3.954	230.006	3.954	3.954	237.703		212.566	3.954	227.453	3.954	3.954	220.01		261.385	3.954	244.621	3.954	3.954	253.003		140.846	3.954	134.312	3.954	3.954	137.579
															245.553	3.956	230.09	3.956	3.956	237.821		212.687	3.956	227.494	3.956	3.956	220.091		261.538	3.956	244.635	3.956	3.956	253.087		140.947	3.956	134.431	3.956	3.956	137.689
															245.621	3.958	230.238	3.958	3.958	237.929		212.842	3.958	227.622	3.958	3.958	220.232		261.583	3.958	244.706	3.958	3.958	253.145		141.023	3.958	134.48	3.958	3.958	137.752
															245.673	3.96	230.301	3.96	3.96	237.987		212.868	3.96	227.76	3.96	3.96	220.314		261.651	3.96	244.822	3.96	3.96	253.236		141.036	3.96	134.466	3.96	3.96	137.751
															245.814	3.962	230.367	3.962	3.962	238.09		212.888	3.962	227.805	3.962	3.962	220.346		261.803	3.962	244.829	3.962	3.962	253.316		141.133	3.962	134.532	3.962	3.962	137.833
															245.906	3.964	230.543	3.964	3.964	238.225		213.014	3.964	227.896	3.964	3.964	220.455		261.882	3.964	244.858	3.964	3.964	253.37		141.241	3.964	134.585	3.964	3.964	137.913
															245.937	3.966	230.66	3.966	3.966	238.298		213.065	3.966	228.048	3.966	3.966	220.556		261.938	3.966	245.002	3.966	3.966	253.47		141.234	3.966	134.566	3.966	3.966	137.9
															246.05	3.968	230.688	3.968	3.968	238.369		213.036	3.968	228.113	3.968	3.968	220.575		262.088	3.968	245.08	3.968	3.968	253.584		141.257	3.968	134.62	3.968	3.968	137.938
															246.172	3.97	230.811	3.97	3.97	238.491		213.116	3.97	228.169	3.97	3.97	220.642		262.196	3.97	245.105	3.97	3.97	253.651		141.352	3.97	134.708	3.97	3.97	138.03
															246.212	3.972	230.954	3.972	3.972	238.583		213.223	3.972	228.307	3.972	3.972	220.765		262.237	3.972	245.248	3.972	3.972	253.742		141.363	3.972	134.694	3.972	3.972	138.028
															246.318	3.974	230.982	3.974	3.974	238.65		213.241	3.974	228.381	3.974	3.974	220.811		262.374	3.974	245.386	3.974	3.974	253.88		141.365	3.974	134.709	3.974	3.974	138.037
															246.495	3.976	231.038	3.976	3.976	238.767		213.321	3.976	228.394	3.976	3.976	220.857		262.517	3.976	245.411	3.976	3.976	253.964		141.478	3.976	134.83	3.976	3.976	138.154
															246.599	3.978	231.16	3.978	3.978	238.879		213.469	3.978	228.506	3.978	3.978	220.988		262.532	3.978	245.498	3.978	3.978	254.015		141.556	3.978	134.888	3.978	3.978	138.222
															246.708	3.98	231.197	3.98	3.98	238.953		213.518	3.98	228.615	3.98	3.98	221.067		262.6	3.98	245.645	3.98	3.98	254.122		141.568	3.98	134.906	3.98	3.98	138.237
															246.9	3.982	231.232	3.982	3.982	239.066		213.549	3.982	228.615	3.982	3.982	221.082		262.783	3.982	245.689	3.982	3.982	254.236		141.683	3.982	135.019	3.982	3.982	138.351
															247.017	3.984	231.382	3.984	3.984	239.199		213.67	3.984	228.679	3.984	3.984	221.174		262.868	3.984	245.735	3.984	3.984	254.302		141.816	3.984	135.104	3.984	3.984	138.46
															247.062	3.986	231.487	3.986	3.986	239.274		213.738	3.986	228.827	3.986	3.986	221.282		262.901	3.986	245.881	3.986	3.986	254.391		141.823	3.986	135.105	3.986	3.986	138.464
															247.193	3.988	231.519	3.988	3.988	239.356		213.747	3.988	228.882	3.988	3.988	221.314		263.057	3.988	245.973	3.988	3.988	254.515		141.854	3.988	135.194	3.988	3.988	138.524
															247.312	3.99	231.659	3.99	3.99	239.486		213.848	3.99	228.922	3.99	3.99	221.385		263.207	3.99	246.025	3.99	3.99	254.616		141.961	3.99	135.324	3.99	3.99	138.642
															247.316	3.992	231.832	3.992	3.992	239.574		213.956	3.992	229.071	3.992	3.992	221.514		263.271	3.992	246.182	3.992	3.992	254.727		141.975	3.992	135.332	3.992	3.992	138.654
[truncated: 14,382 more rows]

## Sheet: Colour analysis
ID	L* (brightness)	a* (redness)	b* (yellowness)	dL*	da*	db*	dE*	dE CMC	dE CMC (l :c )
Control Bread 1	76.72	1.13	18.8	76.72	1.13	18.8
Control Bread 2	75.29	1.32	19.6	75.29	1.32	19.6
Control Bread 3	73.69	1.78	21.9	73.69	1.78	21.9
Average Control Bread	75.2333	1.41	20.1	75.2333	1.41	20.1
Standard Deviation	1.51579	0.334215	1.60935	1.51579	0.334215	1.60935
10 Perc Spinach Bread 1	57.2	0.7	33.79	-19.51	-0.43	14.99	24.61	11.91	2.00 : 1.00
10 Perc Spinach Bread 2	57.46	0.48	33.02	-17.83	-0.84	13.42	22.33	10.69	2.00 : 1.00
10 Perc Spinach Bread 3	58.76	0.38	32.87	-14.93	-1.4	10.97	18.58	8.71	2.00 : 1.00
Average 10% Spinach Bread	57.8067	0.52	33.2267	-17.4233	-0.89	13.1267	21.84	10.4367
Standard Deviation	0.835783	0.163707	0.493592	2.31692	0.486929	2.02599	3.04472	1.61497
20 Perc Spinach Bread 1	46.35	1.94	33.3	-30.37	0.81	14.5	33.66	14.54	2.00 : 1.00
20 Perc Spinach Bread 2	49.19	1.69	34.32	-26.1	0.37	14.72	29.97	13.36	2.00 : 1.00
20 Perc Spinach Bread 3	47.71	1.7	34.16	-25.98	-0.07	12.26	28.73	12.2	2.00 : 1.00
Average 20% Spinach Bread	47.75	1.77667	33.9267	-27.4833	0.37	13.8267	30.7867	13.3667
Standard Deviation	1.42042	0.141539	0.548574	2.50065	0.44	1.36122	2.56446	1.17001
30 Perc Spinach Bread 1	46.33	1.45	30.96	-30.38	0.32	12.16	32.73	13.68	2.00 : 1.00
30 Perc Spinach Bread 2	45.21	1.61	30.24	-30.08	0.3	10.64	31.9	13.09	2.00 : 1.00
30 Perc Spinach Bread 3	45.35	1.5	30.11	-28.34	-0.28	8.2	29.5	11.82	2.00 : 1.00
Average 30% Spinach Bread	45.63	1.52	30.4367	-29.6	0.113333	10.3333	31.3767	12.8633
Standard Deviation	0.610246	0.0818535	0.457857	1.10145	0.340783	1.99773	1.67739	0.950491
40 Perc Spinach Bread 1	40.44	2.04	26.21	-36.28	0.91	7.41	37.04	14.36	2.00 : 1.00
40 Perc Spinach Bread 2	41.29	1.62	28.23	-34	0.31	8.63	35.08	13.88	2.00 : 1.00
40 Perc Spinach Bread 3	41.72	1.69	28.71	-31.97	-0.09	6.81	32.68	12.81	2.00 : 1.00
Average 30% Spinach Bread	41.15	1.78333	27.7167	-34.0833	0.376667	7.61667	34.9333	13.6833
Standard Deviation	0.651383	0.225019	1.3267	2.15621	0.503322	0.927434	2.1837	0.793494

## Sheet: Sensory analysis 
	Scores	1	2	3	4	5	6	7	8	9
	Sample	Dislike Extremely	Dislike Very Much	Dislike Moderately	Dislike Slightly	Neither Like nor Dislike	Like Slightly	Like Moderately	Like Very Much	Like Extremely	Sum of panellists
Appearance	153 - 40% SB	0	1	2	2	10	3	3	0	0	21
	537 - 30% SB	0	0	0	5	7	6	2	1	0	21
	492 - 10% SB	0	0	1	3	6	7	4	0	0	21
	286 - Control B	0	0	0	2	4	3	7	2	3	21
	219 - 20% SB	0	0	1	3	8	3	5	1	0	21
Odour	153 - 40% SB	0	3	3	5	7	2	1	0	0	21
	537 - 30% SB	0	1	1	4	6	7	1	0	1	21
	492 - 10% SB	0	1	0	3	3	7	6	1	0	21
	286 - Control B	0	0	1	0	1	6	5	7	1	21
	219 - 20% SB	0	2	1	3	9	3	3	0	0	21
Taste	153 - 40% SB	1	5	5	6	1	1	1	1	0	21
	537 - 30% SB	1	1	5	4	5	4	1	0	0	21
	492 - 10% SB	1	0	1	2	4	3	6	4	0	21
	286 - Control B	0	0	0	1	3	4	6	6	1	21
	219 - 20% SB	1	1	2	3	1	3	5	4	1	21
Texture	153 - 40% SB	1	1	2	3	2	4	4	3	1	21
	537 - 30% SB	0	1	2	2	2	4	6	3	1	21
	492 - 10% SB	0	2	0	3	4	5	2	3	2	21
	286 - Control B	0	0	0	3	3	3	5	5	2	21
	219 - 20% SB	1	0	0	2	3	5	5	3	2	21
Overall Liking	153 - 40% SB	1	2	8	3	2	3	2	0	0	21
	537 - 30% SB	0	1	2	4	2	8	2	2	0	21
	492 - 10% SB	0	1	2	1	3	8	2	4	0	21
	286 - Control B	0	0	0	1	4	3	7	5	1	21
	219 - 20% SB	1	1	1	2	2	6	3	4	1	21

## Sheet: Purchase and consume intent rat
Partcipants	Control Bread	10% spinach bread	20% spinach bread	30% spinach bread	40% spinach bread			Scores
1	2	3	4	5	4			7	I would buy/consume this product at every opportunity I had
2	4	7	5	4	2			6	I would buy/consume this product very often
3	6	4	6	4	3			5	I like this product and would buy/consume it now and then
4	6	6	6	7	5			4	I would buy/consume this product if available but would not go out of my way
5	4	5	4	4	4			3	I do not like this product but would buy/consume it on occasion
6	5	2	1	1	2			2	I would hardly ever buy/consume this product
7	5	5	5	5	3			1	I would buy/consume this product only if forced to
8	5	4	1	4	1
9	7	6	6	6	5
10	5	5	6	4	4
11	6	3	5	3	3
12	4	3	4	3	2
13	6	4	2	4	2
14	4	2	4	1	1
15	2	3	2	1	1
16	5	2	4	2	1
17	4	3	1	3	1
18	2	1	1	1	1
19	5	5	5	5	3
20	5	4	5	4	2
21	5	4	5	2	1
